# Supplementary material for: Identifying the significant drivers of containerized freight rates: From the perspective of dynamic multiscale dependence
Source: PLoS One. 2026 Apr 21;21(4):e0344386. doi: 10.1371/journal.pone.0344386 (PMC13099089; doi:10.1371/journal.pone.0344386)
Supplement: S1 Data — (CSV) [file pone.0344386.s001.csv]

Date	SCFI_EU	BDI	BDTI	SHCI	SP500	MSCI_Euro	USD	Oil	CRB_Metal	Gold	SP_Agri	EUA	GPRD
2009/11/6	1406	3393	584	3164.04	1069.3	1074.2303	75.77	75.87	712.8	1096.75	566.61	13.97	82.23851776
2009/11/13	1389	4111	655	3187.65	1093.48	1101.4218	75.29	75.55	704.91	1104	590.48	13.41	90.13789368
2009/11/20	1385	4507	673	3308.35	1091.38	1086.7818	75.6	77.2	716.62	1140	604.28	13.07	80.53811646
2009/11/27	1368	3974	683	3096.27	1091.49	1085.4211	74.9	77.18	717.88	1166.5	605.42	13.18	75.20017242
2009/12/4	1356	4107	720	3317.04	1105.98	1110.5917	75.77	77.52	758.73	1190.25	592.46	14.12	91.11188507
2009/12/11	1395	3579	741	3247.32	1106.41	1094.1001	76.53	71.88	756.49	1124	598.32	14.36	75.65944672
2009/12/18	1483	3258	803	3113.89	1102.47	1091.9	77.71	73.75	770.71	1104.5	602.02	13.58	70.6383667
2009/12/25	1551	3005	814	3141.35	1126.48	1123.4223	77.64	76.31	790.11	1085.25	604.65	12.74	81.29000092
2010/1/1	1626	3223	1024	3277.14	1124.05	1124.751	77.57	77.93	809.14	1087.5	615.52	12.53	200.2101288
2010/1/8	1701	3140	1073	3196	1144.98	1149.6254	77.48	81.37	844.12	1126.75	626.42	13	110.2963791
2010/1/15	1778	3299	1216	3224.15	1136.03	1131.2865	77.2	77.11	842.61	1128	586.94	13.34	80.62333679
2010/1/22	1849	3204	1165	3128.59	1091.76	1099.0929	78.27	72.83	829.88	1084	583.46	13.13	50.39403152
2010/1/29	1992	2848	1077	2989.29	1073.87	1081.523	79.49	71.46	773.15	1078.5	570.98	12.86	63.51999283
2010/2/5	2068	2715	980	2939.4	1066.19	1042.5317	80.25	69.59	740.36	1058	549.31	13.27	92.10714722
2010/2/12	2082	2571	926	3018.13	1075.51	1055.9874	80.24	72.9	767.11	1082	569.28	12.95	77.26105499
2010/2/19	2109	2714	904	3018.13	1109.17	1098.877	80.52	78.19	796.74	1112.75	571.2	12.52	119.7693405
2010/2/26	2136	2738	897	3051.94	1104.49	1086.5673	80.35	77.59	787.84	1108.25	571.74	13	80.64303589
2010/3/5	2164	3242	878	3031.07	1138.7	1137.7713	80.44	79.89	835.94	1135	551.67	13.3	86.04071808
2010/3/12	2104	3506	924	3013.41	1149.99	1145.1464	79.8	79.39	840.4	1106.25	532.48	12.9	85.50605011
2010/3/19	2009	3379	1072	3067.75	1159.9	1148.6962	80.77	79.88	838.36	1105.5	535.23	13.12	81.09864044
2010/3/26	1956	3098	1049	3059.72	1166.59	1161.3927	81.62	79.29	836.51	1096.5	514.84	12.92	59.15299606
2010/4/2	1917	2991	949	3157.96	1178.1	1171.928	81.18	84.01	853.82	1123.5	508.03	13.09	121.5261536
2010/4/9	1901	2913	937	3145.35	1194.37	1178.3087	80.88	84.83	852.42	1152.5	507.57	13.7	164.3138733
2010/4/16	1878	3009	952	3130.3	1192.13	1170.8316	80.8	85.99	862.75	1151.5	522.23	14.42	67.53778839
2010/4/23	1856	3013	976	2983.54	1217.28	1164.7547	81.36	87.25	851.96	1139.5	522.17	14.95	84.60388947
2010/4/30	1852	3354	996	2983.54	1186.69	1132.2148	81.91	87.44	828.6	1179.25	522.41	15.94	42.7428093
2010/5/7	1849	3608	992	2688.38	1110.88	1029.5077	84.39	78.27	768.93	1202.25	510.28	15.54	76.70611572
2010/5/14	1845	3929	1094	2696.63	1135.68	1072.0221	86.29	77.18	768.53	1236.5	496.86	15.65	100.9544449
2010/5/21	1849	3844	1114	2583.52	1087.69	1036.1167	85.46	71.68	747.57	1179.75	505.86	14.85	132.2446747
2010/5/28	1850	4078	962	2655.77	1089.41	1056.9931	86.77	74.02	742.37	1207.5	490.98	15.11	90.22557831
2010/6/4	1869	3844	903	2553.59	1064.88	1044.8266	88.3	72.09	702.99	1203.5	477.64	15.34	97.81204224
2010/6/11	1874	3288	912	2569.94	1091.6	1066.5214	87.28	74.35	709.57	1220	493.19	15.62	100.9369659
2010/6/18	1868	2694	925	2513.22	1117.51	1092.5621	85.57	78.22	712.45	1256	506.56	15.77	119.0144119
2010/6/25	1870	2501	917	2552.82	1076.76	1052.9443	85.35	78.12	735.82	1254	502.15	15.42	59.79364395
2010/7/2	1887	2280	831	2382.9	1022.58	1009.2145	84.37	71.65	717.35	1201.5	515.32	15.36	64.0272522
2010/7/9	1901	1902	796	2470.92	1077.96	1064.8929	83.98	75.42	716.99	1208.75	532.61	14.65	66.58427429
2010/7/16	1903	1720	832	2424.27	1064.88	1062.514	82.57	75.37	709.51	1189.25	555.85	14.26	45.87136078
2010/7/23	1895	1826	861	2572.03	1102.66	1089.7327	82.52	77.45	735.2	1190.5	554.94	14.01	73.75513458
2010/7/30	1890	1967	796	2637.5	1101.6	1087.6393	81.57	78.18	776.76	1169	592.6	14.15	74.97580719
2010/8/6	1879	2030	779	2658.39	1121.64	1103.309	80.41	80.16	812.56	1207.75	609.4	14.23	64.68528748
2010/8/13	1867	2468	816	2606.7	1079.25	1082.4665	82.92	75.11	801.3	1214.25	615.8	14.49	54.12692642
2010/8/20	1847	2756	762	2642.31	1071.69	1063.8674	83.02	74.26	804.5	1223.5	612.36	15.07	57.4226265
2010/8/27	1823	2712	724	2610.74	1064.59	1061.4382	82.74	76.65	811.4	1235	609.92	15.29	95.14821625
2010/9/3	1785	2876	702	2655.39	1104.51	1104.3152	82.01	76.67	832.26	1240.5	639.16	15.74	81.19038391
2010/9/10	1745	2995	691	2663.21	1109.55	1118.4431	82.86	78.16	839.84	1246.5	651.95	15.28	86.66601563
2010/9/17	1690	2676	680	2598.69	1125.59	1115.5846	81.41	78.21	862.76	1274	678.65	15.31	89.34310913
2010/9/24	1660	2444	687	2645.37	1148.67	1128.7734	79.28	78.87	874.07	1297	686.08	15.3	91.22930908
2010/10/1	1630	2452	684	2692.06	1146.24	1117.1443	78.03	83.75	882.27	1316.25	637.91	15.36	80.87020111
2010/10/8	1600	2696	757	2738.74	1165.15	1132.983	77.2	84.03	881.5	1341.5	701.62	15.57	67.21151733
2010/10/15	1567	2762	727	2971.16	1176.19	1148.572	76.97	82.45	901.21	1367.5	719.37	15.45	71.87647247
2010/10/22	1547	2727	734	2975.04	1183.08	1159.4766	77.37	82.96	903.79	1322.5	724.43	15.07	65.01024628
2010/10/29	1535	2678	758	2978.84	1183.26	1149.8246	77.05	83.15	887.97	1346.75	754.66	14.63	78.20037079
2010/11/5	1510	2495	776	3129.5	1225.85	1171.7838	76.59	88.11	923.37	1395.5	785.4	14.51	54.94014359
2010/11/12	1479	2313	803	2985.44	1199.21	1156.7272	78.14	86.34	917.88	1388.5	725.47	14.9	75.50946808
2010/11/19	1453	2155	882	2888.57	1199.73	1159.6026	78.49	84.34	909.12	1342.5	703.72	14.96	103.7141724
2010/11/26	1400	2170	840	2871.7	1189.4	1137.5202	80.39	85.58	894.06	1355	714.04	15.08	56.32421112
2010/12/3	1358	2168	959	2842.43	1224.71	1154.0489	79.17	91.42	945.15	1403.5	768.97	14.75	86.44165802
2010/12/10	1337	2095	1023	2841.04	1240.4	1168.5745	80.11	90.48	975.23	1375.25	768.43	14.59	61.22449875
2010/12/17	1333	1999	1048	2893.74	1243.91	1171.575	80.36	91.67	970.52	1368.5	798.07	13.98	107.1620331
2010/12/24	1342	1795	1043	2835.16	1256.77	1191.0621	80.45	93.77	986.56	1373.5	822.93	13.87	126.5216827
2010/12/31	1401	1795	842	2808.08	1257.64	1168.56	78.96	94.75	1006.24	1405.5	825.99	14.02	45.37763977
2011/1/7	1381	1519	776	2838.8	1271.5	1179.8028	81.14	93.33	995.78	1367	799.03	14.41	74.59210968
2011/1/14	1342	1439	719	2791.34	1293.24	1198.9045	79.07	98.68	1031.9	1367	821.93	14.27	66.92056274
2011/1/21	1321	1370	664	2715.29	1283.35	1194.7285	78.11	97.6	1024.65	1343.5	853.87	14.26	88.97392273
2011/1/28	1316	1137	658	2752.75	1276.34	1193.1198	78.15	99.42	1055.5	1319	861.6	14.54	69.63356018
2011/2/4	1310	1043	668	2752.75	1310.87	1209.86	78.03	99.83	1090.93	1355	881.19	14.49	94.64479065
2011/2/11	1305	1178	706	2827.33	1329.15	1222.2145	78.42	101.43	1081.6	1364	901.47	14.67	97.62648773
2011/2/18	1246	1301	780	2899.79	1343.01	1230.288	77.62	102.52	1086.99	1383.5	892.8	14.63	66.45070648
2011/2/25	1200	1245	872	2878.57	1319.88	1206.252	77.25	112.14	1081.47	1402.5	875.78	15.21	137.7366943
2011/3/4	1144	1346	1049	2942.31	1321.15	1200.6805	76.38	115.97	1087.76	1427	910.08	15.5	119.6112747
2011/3/11	1076	1562	1029	2933.8	1304.28	1173.071	76.71	113.84	1039.28	1411.5	842.89	15.3	136.7726898
2011/3/18	1019	1531	1018	2906.89	1279.21	1143.4796	75.56	113.93	1052.99	1420	844.67	16.76	147.7964325
2011/3/25	992	1585	954	2977.81	1313.8	1184.2806	76.14	115.59	1077.1	1436	851.86	16.33	130.9194946
2011/4/1	992	1520	927	2967.41	1332.41	1205.1092	75.82	118.7	1082.34	1418	868.68	16.75	125.8775711
2011/4/8	978	1376	876	3030.02	1328.17	1211.877	74.85	126.65	1117.41	1469.5	888.97	16.6	84.77043915
2011/4/15	963	1296	837	3050.53	1319.68	1193.0657	74.83	123.45	1098.79	1476.75	851.06	16.69	86.82132721
2011/4/22	939	1254	839	3010.52	1337.38	1200.7846	74.11	123.99	1100.97	1504	866.25	16.5	81.57286835
2011/4/29	925	1254	829	2911.51	1363.61	1220.2993	73.03	125.89	1077.52	1535.5	851.74	16.7	68.87517548
2011/5/6	919	1340	796	2863.89	1340.2	1204.3899	74.91	109.13	1032.89	1486.5	793.7	16.66	104.745224
2011/5/13	908	1306	779	2871.03	1337.77	1195.8408	75.71	113.83	1026.38	1505.75	785.34	16.38	114.1140366
2011/5/20	892	1349	783	2858.46	1333.27	1188.7368	75.43	112.39	1027.94	1490.75	843.27	15.99	81.48226929
2011/5/27	883	1474	772	2709.95	1331.1	1179.1385	74.76	115.03	1029.33	1533	847.95	16.6	94.452034
2011/6/3	874	1489	746	2728.02	1300.16	1166.1264	73.78	115.84	1030.42	1540	848.67	16.53	66.98822784
2011/6/10	860	1418	732	2705.14	1270.98	1140.8807	74.83	118.78	1025.86	1529.25	847.27	16.37	90.61734772
2011/6/17	849	1423	740	2642.82	1271.5	1137.9208	74.99	113.21	1025.38	1537.5	793.54	15.4	77.90610504
2011/6/24	845	1424	754	2746.21	1268.45	1122.477	75.58	105.12	1016.33	1514.75	769.48	12.07	115.0432129
2011/7/1	821	1422	746	2759.36	1339.67	1179.685	74.3	111.77	1042.27	1483	746.04	13.11	88.81760406
2011/7/8	817	1449	751	2797.77	1343.8	1165.2133	75.08	118.33	1063.36	1541.5	775.75	12.54	65.35699463
2011/7/15	809	1353	744	2820.17	1316.14	1127.5029	75.13	117.26	1056.28	1587	798.62	12.26	91.54486084
2011/7/22	800	1323	733	2770.79	1345.02	1152.935	74.24	118.67	1074.04	1602	801.41	12.84	62.43583298
2011/7/29	806	1264	721	2701.73	1292.28	1117.0549	73.86	116.74	1077.82	1628.5	780.23	12.11	95.42375946
2011/8/5	823	1268	714	2626.42	1199.38	997.505	74.6	109.37	1016.86	1658.75	779.77	10.58	51.97543716
2011/8/12	828	1287	698	2593.17	1178.81	997.3127	74.57	108.03	982.13	1736	788.32	12.33	69.30058289
2011/8/19	832	1462	689	2534.36	1123.53	939.7866	73.99	108.62	969.88	1848	823.76	12.36	119.6489868
2011/8/26	839	1541	693	2612.19	1176.8	958.0489	73.71	111.36	982.37	1788	850.68	13.05	93.75191498
2011/9/2	833	1740	677	2528.28	1173.97	980.5631	74.7	112.33	988.27	1875.25	843.83	12.51	105.2722778
2011/9/9	821	1838	672	2497.75	1154.23	950.1077	77.2	112.77	980.72	1851	820.35	11.79	90.50731659
2011/9/16	793	1814	681	2482.34	1216.01	979.1836	76.6	112.22	969.83	1794	779.42	12.06	72.69947815
2011/9/23	754	1920	694	2433.16	1136.43	923.4368	78.3	103.97	882.41	1689	718.94	11.27	93.08572388
2011/9/30	734	1899	697	2359.22	1131.42	959.7672	78.79	102.76	861.45	1620	691.68	10.66	68.40110016
2011/10/7	716	2000	777	2359.22	1155.46	986.7605	78.75	105.88	876.07	1652	690.84	10.4	74.47611237
2011/10/14	697	2173	826	2431.38	1224.58	1020.778	76.61	114.68	882.61	1678	732.8	10.36	73.91124725
2011/10/21	677	2153	849	2317.27	1238.25	1019.8105	76.39	109.56	858.46	1642.5	725.13	10.31	110.5272903
2011/10/28	649	2018	781	2473.41	1285.09	1063.7853	75.09	109.91	895.5	1741	733	10.37	51.45736313
2011/11/4	613	1784	766	2528.29	1253.23	1016.753	76.91	111.97	893.54	1749	723.17	9.39	111.4806519
2011/11/11	573	1835	776	2481.08	1263.85	1021.7113	76.91	114.16	870.39	1773	706.47	10.11	66.76000214
2011/11/18	540	1895	787	2416.56	1215.65	986.62	78.04	107.56	864.86	1719	680.53	9.33	109.0685425
2011/11/25	511	1807	782	2380.22	1158.67	941.8067	79.61	106.4	845.21	1688.5	651.82	7.69	83.16069794
2011/12/2	500	1866	776	2360.66	1244.28	1022.6756	78.62	109.94	870.02	1747	666.71	7.82	104.3079529
2011/12/9	490	1922	839	2315.27	1255.19	1020.2215	78.59	108.62	869.35	1709	654.42	7.84	71.65830231
2011/12/16	499	1888	864	2224.84	1219.66	984.484	80.15	103.35	834.29	1594	643.05	6.75	118.864563
2011/12/23	536	1738	930	2204.78	1265.33	1015.975	79.99	107.96	845.57	1606.5	671.83	7.85	75.76393127
2011/12/30	701	1738	783	2199.42	1257.6	1026.5023	80.22	107.38	839.35	1531	694.87	6.97	125.9036179
2012/1/6	730	1347	790	2163.4	1277.81	1034.099	81.27	113.06	858.64	1616.5	686.2	6.3	100.598587
2012/1/13	733	1053	791	2244.58	1289.09	1040.2198	81.45	110.44	889.03	1635.5	666.72	6.73	98.10170746
2012/1/20	737	862	849	2319.12	1315.38	1067.5124	80.14	109.86	906.64	1653	680.71	7.02	70.93292236
2012/1/27	730	726	825	2319.12	1316.33	1068.9254	78.85	111.46	973.91	1726	697.66	7.97	58.41665268
2012/2/3	723	647	790	2330.41	1344.9	1101.543	78.94	114.58	965.24	1734	701.9	8.29	102.9813766
2012/2/10	721	715	795	2351.98	1342.64	1091.714	79.02	117.31	964.51	1711.5	686.87	7.71	68.33390808
2012/2/17	711	717	817	2357.18	1361.23	1108.5531	79.42	119.58	933.72	1723	694.57	9.04	49.78808975
2012/2/24	826	718	798	2439.63	1365.74	1110.4911	78.39	125.47	939.72	1777.5	697.92	9.19	152.7310944
2012/3/2	1412	771	790	2460.69	1369.63	1113.1487	79.43	123.65	942.54	1707	711.59	8.83	99.75540924
2012/3/9	1388	824	818	2439.46	1370.87	1107.7178	79.97	125.98	931.93	1687.5	693.03	7.9	132.3766327
2012/3/16	1379	874	874	2404.74	1404.17	1134.5284	79.78	125.81	947.11	1658	717.13	7.6	72.7310257
2012/3/23	1371	908	809	2349.54	1397.11	1109.0196	79.32	125.13	918.26	1664	705.08	6.87	93.31176758
2012/3/30	1660	934	818	2262.79	1408.47	1096.8055	78.95	122.88	923.66	1662.5	708.19	6.98	103.0734558
2012/4/6	1770	928	820	2306.55	1398.08	1075.2379	79.84	123.43	916.89	1631	705.21	6.68	88.28395844
2012/4/13	1744	972	782	2359.16	1370.26	1051.173	79.88	121.83	912.22	1666.5	689.5	7.12	112.740036
2012/4/20	1708	1067	740	2406.86	1378.53	1066.9569	79.14	118.76	897.82	1641.5	677.95	7.32	100.3808441
2012/4/27	1888	1156	779	2396.32	1403.36	1071.2303	78.71	119.83	915.78	1663.5	694.79	7.24	84.50428009
2012/5/4	1934	1157	763	2452.01	1369.1	1043.9461	79.51	113.18	903.59	1643.75	677.64	6.6	62.24031067
2012/5/11	1818	1138	760	2394.98	1353.39	1035.956	80.26	112.26	883.31	1583	647.51	6.73	110.3074951
2012/5/18	1742	1141	765	2344.52	1295.22	983.5456	81.09	107.14	861.8	1589.5	691.55	6.33	147.1454773
2012/5/25	1711	1034	733	2333.55	1317.82	995.3231	82.4	106.83	857.96	1569.5	658.24	6.8	81.91314697
2012/6/1	1666	904	699	2373.44	1278.04	967.3066	82.89	98.43	849.78	1606	621.17	6.38	67.89513397
2012/6/8	1634	877	688	2281.45	1325.66	996.071	82.51	99.47	849.2	1576.5	655.27	6.6	92.90912628
2012/6/15	1587	924	682	2306.85	1342.84	1005.1728	81.59	97.61	853.85	1627.25	638.25	7.23	55.38253021
2012/6/22	1549	978	661	2260.88	1335.02	1013.4974	82.21	90.98	836.09	1565.5	672.54	8.09	72.01234436
2012/6/29	1888	1004	682	2225.43	1362.16	1034.1411	81.58	97.8	819.79	1598.5	732.74	8.2	80.0620575
2012/7/6	1828	1157	654	2223.58	1354.68	1040.1942	83.28	98.19	824.15	1587	782.29	7.99	62.64903259
2012/7/13	1747	1110	629	2185.9	1356.78	1044.6348	83.29	102.4	799.03	1595.5	818.72	7.59	107.7841949
2012/7/20	1667	1037	624	2168.64	1362.66	1046.2271	83.49	106.83	802.88	1576.25	891.25	7.08	166.3677979
2012/7/27	1728	933	643	2128.76	1385.97	1057.3329	82.64	106.47	789.16	1618.25	853.84	6.86	67.26025391
2012/8/3	1710	852	626	2132.8	1390.99	1082.4188	82.32	108.94	782.71	1602	858.16	7.06	74.24111176
2012/8/10	1612	774	612	2168.81	1405.87	1095.1841	82.56	112.95	826.99	1618.5	848.88	7.16	85.19978333
2012/8/17	1505	714	608	2114.89	1418.16	1106.9292	82.55	113.71	826.96	1614.75	842.96	7.66	104.33284
2012/8/24	1434	717	618	2092.1	1411.13	1090.6449	81.62	113.59	851.55	1667	848.15	8.13	69.69965363
2012/8/31	1324	703	627	2047.52	1406.58	1084.0708	81.25	114.57	849.03	1648.5	851.43	8.03	69.28677368
2012/9/7	1284	669	634	2127.76	1437.92	1112.4505	80.17	114.25	864.94	1728	851.55	8.33	69.73827362
2012/9/14	1218	662	634	2123.85	1465.77	1134.1938	78.84	116.66	888.75	1775.5	857.11	7.4	76.2306366
2012/9/21	1172	774	642	2026.69	1460.15	1127.4381	79.37	111.42	890.37	1784.5	821.18	7.41	67.89513397
2012/9/28	1158	766	649	2086.17	1440.67	1095.1303	79.88	112.39	903.8	1776	822.99	7.93	89.97920227
2012/10/5	1136	875	664	2086.17	1460.93	1123.817	79.33	112.02	910.87	1784	806.55	7.77	87.97422028
2012/10/12	1113	926	667	2104.93	1428.59	1104.5945	79.7	114.62	867.97	1766.75	798.65	7.8	81.25166321
2012/10/19	1074	1010	676	2128.3	1433.19	1126.092	79.63	110.14	860.4	1737	812.05	7.94	103.821907
2012/10/26	1315	1049	678	2066.21	1411.94	1107.6456	80.01	109.55	829.41	1716	797.15	7.86	67.88048553
2012/11/2	1491	986	667	2117.05	1414.2	1123.4711	80.56	105.68	826.11	1685	793.27	8.1	55.20946503
2012/11/9	1383	940	680	2069.07	1379.85	1103.641	81.03	109.4	856.43	1738.25	788.3	8.32	72.01234436
2012/11/16	1225	1036	715	2014.73	1359.88	1075.19	81.2	108.95	860.48	1713.5	767.16	6.89	98.02496338
2012/11/23	1079	1090	723	2027.38	1409.15	1121.1552	80.2	111.38	863.41	1734.5	778.03	7.01	122.5458527
2012/11/30	1028	1086	705	1980.12	1416.18	1132.5012	80.23	111.23	887.9	1726	784.53	6.2	68.23002625
2012/12/7	999	966	707	2061.79	1418.07	1144.0733	80.41	107.02	897.68	1701.5	781.29	6.78	107.2028427
2012/12/14	1350	784	746	2150.63	1413.58	1148.8448	79.57	109.15	913.83	1696.25	766.56	6.57	104.7176361
2012/12/21	1237	700	774	2153.31	1430.15	1154.3313	79.58	108.97	913.48	1655.5	746.92	7	77.03646088
2012/12/28	1218	700	764	2233.25	1402.43	1147.5429	79.68	110.62	916.84	1657.5	738.98	6.5	103.9414215
2013/1/4	1270	706	679	2276.99	1466.47	1181.7662	80.5	111.31	929.41	1648	719.77	6.14	80.4021225
2013/1/11	1418	760	641	2243	1472.05	1187.1147	79.55	110.64	927.14	1657.5	734.75	5.72	94.95783997
2013/1/18	1349	837	630	2317.07	1485.98	1195.8888	80.05	111.89	927.26	1688.5	755.51	4.97	146.6046753
2013/1/25	1326	798	646	2291.3	1502.96	1214.492	79.75	113.28	930.9	1660	749.46	4	124.6106873
2013/2/1	1316	750	635	2419.02	1513.17	1214.3232	79.21	116.76	944.85	1669	758.4	4.21	134.1538391
2013/2/8	1301	748	640	2432.4	1517.93	1196.1776	80.23	118.9	939.1	1668.25	739.66	4.43	91.7217865
2013/2/15	1250	753	661	2432.4	1519.79	1202.3526	80.46	117.66	940.69	1612.25	726.18	5.06	73.30233765
2013/2/22	1199	740	677	2314.16	1515.6	1207.657	81.46	114.1	911.43	1576.5	718.83	5.07	81.15421295
2013/3/1	1104	776	700	2359.51	1518.2	1210.7286	82.27	110.4	905.71	1582.25	727.43	4.57	56.74634171
2013/3/8	999	843	674	2318.61	1551.18	1241.4122	82.74	110.85	919.4	1581.75	726.52	4.18	92.39599609
2013/3/15	1423	892	663	2278.4	1560.7	1245.3065	82.14	109.82	921.68	1595.5	736.11	3.71	86.62572479
2013/3/22	1254	933	677	2328.28	1556.89	1225.3222	82.37	107.66	905.37	1607.75	736.59	4.08	109.6196136
2013/3/29	1140	910	661	2236.62	1569.19	1219.133	82.99	110.02	898.08	1598.25	710.82	4.74	125.159996
2013/4/5	1070	861	707	2225.3	1553.28	1193.4303	82.56	104.12	880.11	1568	686.01	5.1	99.51920319
2013/4/12	940	875	674	2206.78	1588.85	1215.6309	82.1	103.11	880.55	1535.5	703.43	4.7	97.20853424
2013/4/19	875	888	634	2244.64	1555.25	1189.8547	82.75	99.65	854.59	1405.5	699.03	3.11	91.20505524
2013/4/26	818	871	623	2177.91	1582.24	1227.801	82.49	103.16	858.31	1471.5	685.93	3.05	98.46273041
2013/5/3	796	878	622	2205.5	1614.42	1249.9881	82.08	104.19	853.07	1469.25	711.79	3.73	82.29981995
2013/5/10	731	884	617	2246.83	1633.7	1269.7363	83.1	103.91	854.47	1426.5	699.46	3.33	61.0777092
2013/5/17	668	841	612	2282.87	1667.47	1284.9653	84.21	104.64	849.29	1368.75	700.45	3.49	105.7978668
2013/5/24	641	826	606	2288.53	1649.6	1267.2216	83.65	102.64	852.6	1390.25	702.85	3.51	104.9884796
2013/5/31	598	809	612	2300.6	1630.74	1257.1651	83.27	100.39	854.47	1394.5	706.95	3.91	67.14663696
2013/6/7	558	812	602	2210.9	1643.38	1231.7491	81.69	104.56	859.09	1386	710.93	4.07	156.5279236
2013/6/14	533	900	587	2162.04	1626.73	1211.7132	80.61	105.93	839.73	1391.25	700.35	4.74	79.86274719
2013/6/21	514	1027	584	2073.1	1592.43	1170.3442	82.41	100.91	824.34	1295.25	705.02	4.35	73.69450378
2013/6/28	1409	1171	577	1979.21	1606.28	1191.3864	83.18	102.16	825.22	1192	672.97	4.18	39.43532944
2013/7/5	1346	1099	603	2007.2	1631.89	1207.2852	84.44	107.72	830.25	1212.75	661.33	4.26	67.95011139
2013/7/12	1290	1149	612	2039.49	1680.19	1241.4902	82.93	108.81	844.62	1279.75	676.49	4.02	75.1059494
2013/7/19	1240	1138	650	1992.65	1692.09	1254.2747	82.61	108.07	839.22	1295.75	676.5	4.16	83.66990662
2013/7/26	1360	1082	653	2010.85	1691.65	1250.971	81.65	107.17	835.84	1331	648.72	4.3	87.67440796
2013/8/2	1501	1065	618	2029.42	1709.67	1275.8734	81.92	108.95	851.7	1309.25	641.55	4.37	43.63861847
2013/8/9	1436	1001	632	2052.24	1691.42	1276.5383	81.12	108.22	871.23	1309	636.13	4.43	81.24469757
2013/8/16	1334	1102	644	2068.45	1655.83	1276.496	81.29	110.4	877.32	1369.25	648.17	4.34	48.60426712
2013/8/23	1238	1165	658	2057.46	1663.5	1272.024	81.36	111.04	891.94	1377.5	648.35	4.42	98.12107849
2013/8/30	1183	1132	622	2098.38	1632.97	1238.9336	82.04	114.01	878.32	1394.75	656.65	4.55	122.4043503
2013/9/6	1073	1352	593	2139.99	1655.17	1269.8375	82.15	116.12	884.35	1387	653.4	5.32	126.0838852
2013/9/13	966	1636	583	2236.22	1687.99	1288.298	81.52	112.78	874.85	1318.5	652.73	5.39	95.27296448
2013/9/20	875	1904	589	2191.85	1709.91	1303.0691	80.44	109.22	890.92	1349.25	643.64	5.35	90.80135345
2013/9/27	765	2046	586	2160.03	1691.75	1292.2709	80.27	108.63	884.68	1341	657.03	5.39	131.3665619
2013/10/4	720	2084	601	2160.03	1690.5	1285.2507	80.13	109.46	881.07	1309.75	655.89	5.09	102.029808
2013/10/11	675	1985	587	2228.15	1703.2	1295.983	80.42	111.28	880.57	1265.5	651.87	4.6	66.39112091
2013/10/18	661	1901	621	2193.78	1744.5	1322.3989	79.61	109.94	882	1316.5	662.44	5.11	72.72377014
2013/10/25	670	1671	600	2132.96	1759.77	1333.1559	79.21	106.93	887.95	1347.75	652.55	4.99	50.85081863
2013/11/1	1423	1525	604	2149.56	1761.64	1335.3306	80.72	105.91	880.09	1306.75	631.26	4.61	64.67051697
2013/11/8	1320	1581	635	2106.13	1770.61	1334.8481	81.22	105.12	900.8	1285.5	629.21	4.48	120.523407
2013/11/15	1213	1507	642	2135.83	1798.18	1339.6596	80.81	108.5	891.42	1287.25	621.7	4.49	92.94522095
2013/11/22	1078	1483	652	2196.38	1804.76	1336.6891	80.66	111.05	893.32	1246.25	624.45	4.43	76.55093384
2013/11/29	1000	1821	674	2220.5	1805.81	1342.8328	80.62	109.69	894.21	1253	628.48	4.36	76.10494232
2013/12/6	987	2176	740	2237.11	1805.09	1309.425	80.26	111.61	899.66	1233	623.67	4.79	49.92028809
2013/12/13	1586	2330	823	2196.08	1775.32	1285.4054	80.19	108.83	918.36	1232	616.72	4.8	45.22276688
2013/12/20	1526	2208	932	2084.79	1818.32	1328.3374	80.55	111.77	921.95	1195.25	617.83	4.75	106.1720505
2013/12/27	1511	2208	997	2101.25	1841.4	1355.1221	80.33	112.18	936.6	1214.5	613	4.92	115.0892029
2014/1/3	1765	2036	1026	2083.14	1831.37	1350.1479	80.87	106.89	922.86	1234.5	604	4.69	117.9549408
2014/1/10	1713	1512	1051	2013.3	1842.37	1360.3553	80.63	107.25	918.69	1244.25	597.4	4.52	96.66303253
2014/1/17	1641	1421	1273	2004.95	1838.7	1381.801	81.19	106.48	937.55	1250	597.04	5.05	64.95230865
2014/1/24	1598	1246	1186	2054.39	1790.29	1338.7489	80.47	107.88	928.29	1267	596.19	5.24	106.3836823
2014/1/31	1580	1110	1005	2033.08	1782.59	1323.5909	81.25	106.4	914.47	1251	598.62	5.5	75.71583557
2014/2/7	1567	1091	853	2044.5	1797.02	1338.8841	80.67	109.57	921.45	1259.25	617.79	6.41	60.64196777
2014/2/14	1379	1106	811	2115.85	1838.63	1365.3338	80.15	109.08	920.24	1320	625.8	6.57	61.6797905
2014/2/21	1233	1175	761	2113.69	1836.25	1380.8406	80.27	109.85	923.71	1323.25	644.26	7.12	116.5602646
2014/2/28	1110	1258	726	2056.3	1859.45	1385.0287	79.78	109.07	924.61	1326.5	654.27	7.06	70.87701416
2014/3/7	988	1543	689	2057.91	1878.04	1367.032	79.71	109	920.35	1335.25	689.43	6.9	165.2611389
2014/3/14	888	1477	679	2004.34	1841.13	1325.895	79.41	108.57	894.57	1385	688.43	6.29	103.8534698
2014/3/21	843	1599	712	2047.62	1866.52	1349.4248	80.13	106.92	889.4	1336	683.45	6.18	117.6494675
2014/3/28	1214	1373	705	2041.71	1857.62	1370.2426	80.19	108.07	894.07	1294.75	698	4.34	112.1636963
2014/4/4	1242	1205	696	2058.83	1865.09	1391.652	80.44	106.72	894.25	1297.25	695.43	4.68	59.5517807
2014/4/11	1156	1002	693	2130.54	1815.69	1353.17	79.49	107.33	906.15	1318	690.22	5.31	52.94058228
2014/4/18	1077	930	677	2097.75	1864.85	1366.4027	79.88	109.53	906.34	1299	703.84	5.54	95.13902283
2014/4/25	1084	967	666	2036.52	1863.4	1371.5101	79.76	109.58	914.7	1301.25	713.15	5.06	125.7439728
2014/5/2	1305	1017	647	2026.36	1881.14	1387.9584	79.5	108.59	906.03	1281.25	707.99	5.18	92.11811829
2014/5/9	1401	997	664	2011.14	1878.48	1388.9817	79.87	107.89	902.19	1291.25	707.88	5.24	119.7313614
2014/5/16	1287	1027	652	2026.5	1877.86	1392.807	80.06	109.75	911.53	1291.5	684.98	4.79	79.41086578
2014/5/23	1188	964	691	2034.57	1900.53	1398.8857	80.38	110.54	910.23	1291.5	677.52	5.12	110.1740952
2014/5/30	1155	934	657	2039.21	1923.57	1410.1796	80.39	109.41	906.39	1250.5	663.53	5.05	64.87747955
2014/6/6	1183	989	635	2029.96	1949.44	1420.0447	80.43	108.61	901.31	1247.5	652.32	5.44	52.97283173
2014/6/13	1202	906	641	2070.72	1936.16	1412.1202	80.61	113.41	888.7	1273	639.58	5.66	99.44561768
2014/6/20	1120	904	715	2026.67	1962.87	1418.4031	80.34	114.81	896.35	1312.5	645.02	5.65	143.6958466
2014/6/27	1106	831	721	2036.51	1960.96	1395.6016	80.02	113.3	899.13	1317.5	639.07	5.76	136.6387939
2014/7/4	1416	890	741	2059.38	1985.44	1415.2399	80.28	110.64	918.33	1319.25	608.02	5.65	92.01576996
2014/7/11	1302	814	786	2046.96	1967.57	1372.4995	80.19	106.66	914.93	1335	567.58	5.72	116.4281158
2014/7/18	1230	732	906	2059.07	1978.22	1382.4699	80.54	107.24	914.32	1307.25	568.97	5.98	207.2799225
2014/7/25	1203	739	891	2126.61	1978.34	1390.4051	81.05	108.39	928.08	1294.75	568.08	6.11	180.2757874
2014/8/1	1455	751	826	2185.3	1925.15	1354.3104	81.31	104.84	931.89	1291.25	559.12	6.26	151.2951508
2014/8/8	1341	777	807	2194.43	1931.59	1326.8828	81.4	105.02	922.63	1309.75	562.22	5.96	212.3964386
2014/8/15	1198	1015	747	2226.73	1955.06	1345.6615	81.43	103.53	917.25	1296	564.1	6.36	131.8223419
2014/8/22	1106	1088	759	2240.81	1988.4	1371.6417	82.33	102.29	927.46	1277.25	559.85	6.35	109.5760269
2014/8/29	1083	1147	699	2217.2	2003.37	1390.0182	82.72	103.19	922.1	1285.75	558.52	6.38	157.3363342
2014/9/5	1129	1155	674	2326.43	2007.71	1412.7165	83.76	100.82	920.64	1266	543.21	6.26	117.6692505
2014/9/12	1055	1181	640	2331.95	1985.54	1402.3373	84.16	97.11	903.42	1231.5	519.4	6.04	168.1705017
2014/9/19	908	1075	612	2329.45	2010.4	1413.2675	84.79	98.39	901.77	1219.75	501.58	6.01	132.8062592
2014/9/26	822	1049	611	2347.72	1982.85	1384.9422	85.64	97	888.73	1213.75	497.4	5.91	151.3148193
2014/10/3	780	1037	645	2347.72	1967.9	1356.2271	86.65	92.31	885.19	1195	503.32	5.66	103.9819412
2014/10/10	738	963	678	2374.54	1906.13	1304.3702	85.81	90.21	880.91	1219	516.3	6.02	121.701683
2014/10/17	705	944	700	2341.18	1886.76	1295.1488	85.2	86.16	871.39	1234.25	526.73	6.12	86.50884247
2014/10/24	697	1192	716	2302.28	1964.58	1325.839	85.72	86.13	864.99	1232.75	526.16	6.39	91.68357849
2014/10/31	1312	1428	809	2420.18	2018.05	1363.0079	86.92	85.86	874.9	1164.25	542.11	6.34	89.83234406
2014/11/7	1175	1437	839	2418.17	2031.92	1356.4205	87.59	83.39	868.9	1154.5	529.45	6.75	90.21154022
2014/11/14	934	1256	871	2478.82	2039.82	1364.8465	87.55	79.41	855	1169	544.57	6.61	77.44579315
2014/11/21	809	1324	975	2486.79	2063.5	1401.3627	88.29	80.36	853.87	1203.75	540.5	6.99	110.541748
2014/11/28	739	1153	866	2682.84	2067.56	1411.1732	88.24	70.15	847.51	1182.75	544.49	7.04	90.86843872
2014/12/5	719	982	815	2937.65	2075.37	1421.6489	89.35	69.07	847.86	1194	548.77	6.66	62.50127792
2014/12/12	1353	863	857	2938.17	2002.33	1341.7218	88.33	61.85	847.79	1217	555.4	6.66	77.55175018
2014/12/19	1230	803	877	3108.6	2070.65	1377.4814	89.59	61.38	829.06	1195.5	563.16	7.08	110.9669113
2014/12/26	1149	803	862	3157.6	2088.77	1392.7058	90.03	59.45	821.9	1175.75	558.32	7.37	114.0195389
2015/1/2	1085	771	885	3234.68	2058.2	1379.8676	91.15	56.42	823.67	1172	534.32	7.01	106.8570175
2015/1/9	975	709	905	3285.41	2044.81	1364.8711	91.94	50.11	826.21	1217.75	543.22	6.71	64.71438599
2015/1/16	1008	741	950	3376.5	2019.42	1371.2802	92.69	50.17	802.2	1277.5	523.39	7.13	156.1095123
2015/1/23	1256	720	917	3351.76	2051.82	1435.9629	95.01	48.79	804	1294.75	515.85	6.8	109.1198807
2015/1/30	1153	608	863	3210.36	1994.99	1434.2732	94.87	52.99	792.01	1260.25	500.91	7.08	126.5216827
2015/2/6	1057	559	920	3075.91	2055.47	1457.3544	94.69	57.8	795.66	1241	515.85	6.95	166.4402924
2015/2/13	1003	530	863	3203.83	2096.99	1472.4154	94.18	61.52	742.04	1232.5	520.81	7.63	139.6398468
2015/2/20	971	513	840	3203.83	2110.3	1493.3569	94.31	60.22	736.66	1208.25	511.01	7.32	136.8497009
2015/2/27	938	540	841	3310.3	2104.5	1519.7045	95.25	62.58	735.16	1214	511.1	7.1	105.9369812
2015/3/6	816	565	848	3241.19	2071.26	1523.14	97.71	59.73	727.86	1175.75	493.66	6.8	86.04071808
2015/3/13	708	562	812	3372.91	2053.4	1523.5792	100.15	54.67	721.06	1152	488.84	6.46	67.84777069
2015/3/20	620	591	769	3617.32	2108.1	1561.7926	97.86	55.32	723.26	1183.1	501.88	7.04	94.76250458
2015/3/27	586	596	801	3691.1	2061.02	1532.9133	97.36	56.41	730.89	1195.75	494.88	6.76	199.2521973
2015/4/3	511	588	795	3863.93	2066.96	1542.2895	96.82	54.95	722.76	1198.5	505.77	7.15	150.1447144
2015/4/10	466	580	772	4034.31	2102.06	1593.0367	99.39	57.87	728.23	1207.35	495.87	6.94	142.1363983
2015/4/17	399	597	799	4287.3	2081.18	1552.0517	97.45	63.45	717.3	1203.35	489.56	6.84	99.06003571
2015/4/24	349	600	778	4393.69	2117.69	1568.9848	96.91	65.28	725.28	1183	485.13	7.28	156.4045258
2015/5/1	343	587	749	4441.65	2108.29	1533.1598	95.24	66.46	748.03	1175.95	476.19	7.48	76.23860931
2015/5/8	861	574	753	4205.92	2116.1	1542.8327	94.81	65.39	752.67	1186	481.35	7.53	71.75237274
2015/5/15	658	634	829	4308.69	2122.73	1527.5157	93.27	66.81	748.77	1220.5	488.04	7.59	95.2363205
2015/5/22	444	586	901	4657.6	2126.06	1558.902	96.2	65.37	730.93	1204.1	478.04	7.3	84.28925323
2015/5/29	342	589	856	4611.74	2107.39	1533.3165	96.86	65.56	725.07	1191.4	464.26	7.32	55.47362137
2015/6/5	284	610	874	5023.1	2092.83	1501.9101	96.37	63.31	716.28	1164.6	480.22	7.4	62.50127792
2015/6/12	243	642	917	5166.35	2094.11	1496.9144	94.97	63.87	724.44	1182.8	471.39	7.61	41.64371109
2015/6/19	205	779	1025	4478.36	2109.99	1476.2481	94.1	63.02	716.51	1203.4	467.1	7.41	44.27490234
2015/6/26	548	823	1026	4192.87	2101.49	1515.2649	95.43	63.26	711.75	1170.5	506.83	7.52	81.4899826
2015/7/3	879	794	916	3686.92	2076.78	1466.5409	95.95	60.32	704.37	1167.95	529.55	7.42	86.95490265
2015/7/10	699	874	835	3877.8	2076.62	1494.8641	95.85	58.73	691.1	1159.3	526.09	7.59	107.3899689
2015/7/17	518	1048	846	3957.35	2126.64	1539.3892	97.96	57.1	696.09	1132.8	512.31	7.72	146.960434
2015/7/24	400	1086	813	4070.91	2079.65	1508.0815	97.24	54.62	686.62	1080.8	482.63	7.98	113.3578262
2015/7/31	1109	1131	755	3663.73	2103.84	1517.9003	97.23	52.21	694.57	1098.4	469.39	7.85	72.27420044
2015/8/7	833	1200	708	3744.2	2077.57	1524.9017	97.62	48.61	668.1	1093.5	471.44	7.76	90.13789368
2015/8/14	640	1055	668	3965.34	2091.54	1484.8502	96.6	49.03	667.65	1118.25	467.38	8.3	78.3221817
2015/8/21	469	994	622	3507.74	1970.89	1393.6951	94.86	45.46	659.61	1156.5	459.92	8.18	86.26477814
2015/8/28	591	903	598	3232.35	1988.87	1405.4842	95.77	50.05	643.65	1135	453.44	8.09	52.88569641
2015/9/4	763	875	633	3160.17	1921.22	1365.884	96.25	49.61	660.66	1118.25	443.89	8.07	98.02912903
2015/9/11	588	818	635	3200.23	1961.05	1378.2185	95.17	48.14	664.63	1100.25	458.17	8.24	118.8720398
2015/9/18	456	960	666	3097.92	1958.03	1370.5802	95.16	47.47	648.93	1141.5	450.84	8.09	83.91305542
2015/9/25	313	943	706	3092.35	1931.34	1352.7587	96.26	48.6	633.96	1146.65	465.51	7.98	81.83991241
2015/10/2	286	889	745	3092.35	1951.36	1350.9192	95.92	48.13	643.12	1140.75	468.65	8.13	180.3509064
2015/10/9	259	809	783	3183.15	2014.89	1412.6251	94.9	52.65	612.85	1151.55	471.63	8.33	88.38637543
2015/10/16	233	754	771	3391.35	2033.11	1408.8707	94.73	50.46	620.6	1180.85	466.53	8.38	90.19367218
2015/10/23	231	774	739	3412.43	2075.15	1451.2849	97.06	47.99	611.21	1161.25	464.28	8.62	79.1398468
2015/10/30	988	721	788	3382.56	2079.36	1443.7268	96.9	49.56	600.46	1142.35	473.93	8.63	91.50739288
2015/11/6	674	631	828	3590.03	2099.2	1456.5679	99.17	47.42	589.41	1088.9	467.24	8.4	89.18451691
2015/11/13	409	560	861	3580.84	2023.04	1411.636	99.1	43.61	558.58	1081.5	455.16	8.39	61.57188797
2015/11/20	295	498	887	3630.5	2089.17	1455.6271	99.6	44.66	543.71	1081.75	457.85	8.51	212.1929474
2015/11/27	554	581	904	3436.3	2090.11	1465.8767	100.08	44.86	546.51	1057.4	454.99	8.58	237.5910645
2015/12/4	275	563	962	3524.99	2091.69	1423.5667	98.31	43	545.93	1079.25	467.97	8.52	156.3329163
2015/12/11	703	522	920	3434.58	2012.37	1365.8056	97.58	37.93	545.6	1072.5	458.89	8.07	150.003067
2015/12/18	558	477	897	3578.96	2005.55	1388.5585	98.71	36.88	543.08	1062.5	460.61	8.06	134.4750061
2015/12/25	573	478	869	3627.91	2060.99	1412.5019	97.85	37.89	548.68	1068.25	450.52	8.19	160.9344635
2016/1/1	1232	478	1065	3539.18	2043.94	1412.6241	98.7	37.28	555.53	1060	450.1	8.22	208.8357849
2016/1/8	932	429	1016	3186.41	1922.03	1324.299	98.39	33.55	553.14	1101.85	445.38	7.41	181.0146332
2016/1/15	740	373	897	2900.97	1880.33	1291.0679	98.92	28.94	541.51	1093.75	448.25	6.67	112.7313614
2016/1/22	545	354	859	2916.56	1906.9	1320.001	99.53	32.18	549.22	1096.25	449.5	6.32	110.8623734
2016/1/29	469	317	817	2737.6	1940.24	1341.9979	99.56	34.74	566.29	1111.8	445.72	6.04	83.25235748
2016/2/5	431	297	795	2763.49	1880.05	1282.45	96.97	34.06	578.54	1150.35	439.44	5.54	109.3772354
2016/2/12	469	291	819	2763.49	1864.78	1232.9193	95.96	33.36	578.38	1239.75	433.35	5.05	106.143692
2016/2/19	332	315	799	2860.02	1917.78	1286.1008	96.6	33.01	581.43	1231.15	435.83	5.15	161.5886688
2016/2/26	257	327	740	2767.21	1948.05	1309.5176	98.14	35.1	589.67	1226.5	430.92	4.98	88.87377167
2016/3/4	231	349	720	2874.15	1999.99	1344.0843	97.21	38.72	602.65	1277.5	438.65	4.92	72.01234436
2016/3/11	211	388	833	2810.31	2022.19	1346.8815	96.23	40.39	634.86	1264.75	448.5	4.98	58.51002502
2016/3/18	205	395	866	2955.15	2049.58	1344.536	95.06	41.2	638.28	1252.1	450.94	4.93	104.4699402
2016/3/25	247	406	809	2979.43	2035.94	1322.8498	96.26	40.44	644.11	1221	451.26	4.84	186.7619781
2016/4/1	339	450	833	3009.53	2072.78	1319.4782	94.56	38.67	630.91	1213.6	447.42	5.16	156.7049103
2016/4/8	291	539	752	2984.96	2047.6	1318.959	94.21	41.94	653.73	1239.5	443.5	5.41	46.47735214
2016/4/15	271	635	793	3078.12	2080.73	1358.825	94.7	43.1	666.98	1227.1	454.79	5.47	86.41481018
2016/4/22	271	688	775	2959.24	2091.58	1374.5748	95.08	45.11	683.2	1243.25	460.53	5.96	76.72159576
2016/4/29	732	703	730	2938.32	2065.3	1346.5593	93.05	48.13	682.39	1285.65	475.22	6.17	77.53734589
2016/5/6	636	631	715	2913.25	2057.14	1314.2993	93.85	45.37	674.96	1289	461.45	5.85	79.36795044
2016/5/13	606	600	732	2827.11	2046.61	1322.7061	94.62	47.83	677.9	1265.9	474.37	5.84	88.21751404
2016/5/20	527	625	744	2825.48	2052.32	1328.57	95.3	48.72	669.66	1254.2	475.23	5.95	115.9024811
2016/5/27	720	606	735	2821.05	2099.06	1366.3645	95.74	49.32	669.82	1216.25	488.6	6.02	81.85124207
2016/6/3	761	610	759	2938.68	2099.13	1344.266	93.92	49.64	681.17	1240.5	503.73	5.93	144.1988373
2016/6/10	657	610	730	2927.16	2096.07	1313.4953	94.66	50.54	673.41	1275.5	515.63	5.94	62.16614532
2016/6/17	540	587	718	2885.11	2071.22	1284.9973	94.15	49.17	669.94	1290.7	518.18	5.66	99.28677368
2016/6/24	680	609	714	2854.29	2037.41	1285.587	95.44	48.41	677.18	1315.5	481.64	4.95	67.60342407
2016/7/1	1206	677	686	2932.48	2102.95	1342.3222	95.67	50.35	690.61	1340	476.43	4.61	112.0625076
2016/7/8	932	703	666	2988.09	2129.9	1330.8257	96.3	46.76	687.57	1354.25	465.34	4.53	131.0286407
2016/7/15	776	745	612	3054.3	2161.74	1365.265	96.69	47.61	702.48	1327	466.27	4.92	91.61395264
2016/7/22	713	718	582	3012.82	2175.03	1375.6666	97.35	45.69	702.78	1320.75	452.97	4.55	150.1447144
2016/7/29	1125	656	541	2979.34	2173.6	1381.0196	95.55	42.46	703.22	1342	449.63	4.41	107.7638702
2016/8/5	861	636	509	2976.7	2182.87	1381.7222	96.28	44.27	707	1340.4	451.62	4.72	93.31176758
2016/8/12	771	671	496	3050.67	2184.05	1408.4266	95.71	46.97	706.03	1352.2	446.02	4.89	112.6085358
2016/8/19	691	683	504	3108.1	2183.87	1386.4438	94.5	50.88	712.31	1346.4	452.14	4.76	78.40396881
2016/8/26	695	720	515	3070.31	2169.04	1394.8352	95.47	49.92	709.77	1318.75	437.23	4.69	80.30467224
2016/9/2	949	720	516	3067.35	2179.98	1415.0584	95.88	46.83	715.52	1324.7	434.4	4.08	77.37384033
2016/9/9	943	804	542	3078.86	2127.81	1398.0663	95.36	48.01	716.95	1330.85	441.46	4.08	116.9141617
2016/9/16	966	800	561	3002.85	2139.16	1369.7749	96.03	45.77	702.53	1308.35	443.84	4.36	51.03395462
2016/9/23	764	941	611	3033.9	2164.69	1406.8202	95.5	45.89	712.56	1338.65	446.28	4.54	100.2487564
2016/9/30	699	875	625	3004.7	2168.27	1398.1623	95.44	49.06	720.15	1322.5	445.05	4.96	120.288765
2016/10/7	727	921	621	3004.7	2153.74	1402.8126	96.49	51.93	718.95	1258.75	444.6	5.69	25.3189888
2016/10/14	755	892	673	3063.81	2132.98	1405.4901	98.11	51.95	690.53	1251.75	456.93	5.81	93.18052673
2016/10/21	761	842	691	3090.94	2141.16	1417.5991	98.63	51.78	694.65	1266.05	455.88	5.89	78.98127747
2016/10/28	958	834	660	3104.27	2126.41	1409.9375	98.3	49.71	710.88	1273	457.69	5.88	82.20970917
2016/11/4	913	855	665	3125.32	2085.18	1353.2127	96.9	45.58	729.75	1302.8	452.56	6.41	48.21787262
2016/11/11	869	1045	750	3196.04	2164.45	1376.1067	98.97	44.75	770.24	1236.45	444.7	5.67	94.9030304
2016/11/18	788	1257	828	3192.86	2181.9	1380.7734	101.34	46.86	759.4	1211	443.91	5.58	92.14374542
2016/11/25	775	1181	892	3261.94	2213.35	1391.7844	101.5	47.24	781.41	1187.7	445.95	5	76.48912811
2016/12/2	930	1198	889	3243.84	2191.95	1376.0522	100.69	54.46	792.82	1173.5	432.73	4.3	64.86146545
2016/12/9	1046	1090	903	3232.88	2259.53	1438.0095	101.57	54.33	821.78	1163.6	438.25	4.46	71.08514404
2016/12/16	1006	946	911	3122.98	2258.07	1457.0422	102.8	55.21	821.64	1131.6	433.36	4.93	107.9165039
2016/12/23	1049	961	919	3110.15	2263.79	1463.8015	102.99	55.16	803.29	1131.35	420.59	6.22	182.8365326
2016/12/30	1168	961	1088	3103.64	2238.83	1469.312	102.38	56.82	803.85	1145.9	431.04	6.54	206.6664276
2017/1/6	1116	963	1026	3154.32	2276.98	1487.4346	102.19	57.1	805.37	1175.85	443.31	5.03	129.0610809
2017/1/13	1086	910	1027	3112.76	2274.64	1496.547	101.19	55.45	843.88	1190.35	448.46	5.03	127.0445023
2017/1/20	1052	925	997	3123.14	2271.31	1480.1278	100.79	55.49	841.18	1200.55	453.75	5.42	104.655304
2017/1/27	1041	827	946	3159.17	2294.69	1486.9736	100.57	55.52	845.84	1184.85	449.13	4.91	119.1571121
2017/2/3	1023	752	858	3140.17	2297.42	1481.492	99.73	56.57	845.98	1215.2	452.47	5.15	184.0315399
2017/2/10	913	702	847	3196.7	2316.1	1488.9353	100.71	56.7	838.22	1228.3	459.86	5.11	212.4089355
2017/2/17	858	741	863	3202.08	2351.16	1500.9162	100.89	55.81	839.08	1241.95	452.99	4.97	88.52149963
2017/2/24	921	875	857	3253.43	2367.34	1495.2836	101.12	55.99	833.93	1253.65	446.94	5.38	90.82076263
2017/3/3	876	939	841	3218.31	2383.12	1526.0384	101.34	55.9	838.44	1226.5	451.66	5.59	64.77087402
2017/3/10	859	1086	850	3212.76	2372.6	1527.0865	101.38	51.37	842.15	1202.65	435.63	5.16	71.80421448
2017/3/17	819	1196	824	3237.45	2378.25	1542.2975	100.34	51.76	871.74	1229.6	436.16	5.13	97.03926849
2017/3/24	815	1240	804	3269.45	2343.98	1533.4181	99.77	50.8	861.8	1247.5	424.97	4.76	177.3733826
2017/3/31	838	1297	790	3222.51	2362.72	1547.3593	100.55	52.83	867.41	1244.85	421.98	4.68	118.1372147
2017/4/7	836	1223	775	3286.62	2355.54	1548.1357	101.16	55.24	864.43	1266.45	417.58	4.88	143.8229675
2017/4/14	866	1296	800	3246.07	2328.95	1539.5089	100.51	55.89	822.75	1284.15	423.1	4.94	123.9395981
2017/4/21	880	1195	812	3173.15	2348.69	1522.5787	99.74	51.96	824.66	1281.85	412.87	4.56	130.7592468
2017/4/28	1021	1109	785	3154.66	2384.2	1563.724	99.04	51.73	828.85	1266.45	415	4.56	126.3649826
2017/5/5	996	994	774	3103.04	2399.29	1598.355	98.58	49.1	819.09	1228.05	417.5	4.57	76.30575562
2017/5/12	961	1014	741	3083.51	2390.9	1605.0907	99.19	50.84	826.29	1231.25	417.97	4.45	78.98820496
2017/5/19	924	956	785	3090.63	2381.73	1594.7	97.11	53.61	825.49	1252	419.02	4.85	75.71583557
2017/5/26	977	912	807	3110.06	2415.82	1600.0264	97.41	52.15	833.52	1265.05	411.84	5.19	218.0687256
2017/6/2	933	830	742	3105.54	2439.07	1605.4024	96.66	49.95	828.71	1274.95	404.25	5.16	88.57132721
2017/6/9	935	849	702	3158.4	2431.77	1598.7005	97.28	48.15	815.54	1266.55	416.07	5.04	121.2935104
2017/6/16	880	851	702	3123.17	2433.15	1590.8843	97.14	47.37	819.48	1255.4	415.06	4.87	105.618103
2017/6/23	882	870	683	3157.87	2438.3	1587.5607	97.3	45.54	830.82	1255.7	398.14	4.86	107.3085251
2017/6/30	1015	901	663	3192.43	2423.41	1553.9898	95.63	47.92	845.99	1242.25	421.59	5.02	102.6016541
2017/7/7	969	822	649	3217.96	2425.18	1561.3567	96.01	46.71	842.17	1215.65	433.83	5.33	115.7228928
2017/7/14	939	900	644	3222.42	2459.27	1584.534	95.13	48.91	846.05	1230.3	422.48	5.41	93.10471344
2017/7/21	919	977	655	3237.98	2472.54	1567.7268	93.97	48.06	847.7	1248.55	424.45	5.08	80.10476685
2017/7/28	963	933	640	3253.24	2472.1	1565.2339	93.35	52.52	863.88	1264.9	418.84	5.17	113.8849945
2017/8/4	935	1032	619	3262.08	2476.83	1587.9395	93.49	52.42	863.6	1257.7	406.56	5.34	95.55484009
2017/8/11	931	1138	621	3208.54	2441.32	1546.9054	93.1	52.1	877.6	1286.1	396.33	5.38	145.5007782
2017/8/18	918	1260	621	3268.72	2425.55	1555.4642	93.44	52.72	886.97	1295.8	385.47	5.81	138.9141388
2017/8/25	923	1209	643	3331.52	2443.05	1560.1001	92.55	52.41	894	1285.3	383.18	6.08	86.63638306
2017/9/1	886	1183	682	3367.12	2476.55	1566.5671	92.86	52.75	901.43	1320.4	385.74	5.82	133.6910706
2017/9/8	812	1332	707	3365.24	2461.43	1561.8457	91.33	53.78	893.13	1346.25	389.82	7.06	132.699295
2017/9/15	769	1385	744	3353.62	2500.23	1569.3647	91.85	55.62	879.86	1322.85	392.96	6.94	120.0930862
2017/9/22	734	1502	772	3352.53	2502.22	1584.3037	92.17	56.86	886.05	1294.8	391.04	6.64	107.4874496
2017/9/29	714	1356	776	3348.94	2519.36	1601.2428	93.07	57.54	890.79	1283.1	387.32	7.06	72.12433624
2017/10/6	700	1405	776	3348.94	2549.33	1615.4259	93.83	55.62	903.89	1261.8	385.35	6.99	151.4772186
2017/10/13	686	1485	903	3390.52	2553.17	1620.1166	93.07	57.17	888.27	1299.6	388.4	7.32	68.3418045
2017/10/20	681	1578	896	3378.65	2575.21	1619.5328	93.69	57.75	872.08	1281.2	379.28	7.57	72.26037598
2017/10/27	744	1546	914	3416.81	2581.07	1628.08	94.81	60.44	878.39	1266.45	383.47	7.17	94.87067413
2017/11/3	779	1476	843	3371.74	2587.84	1642.916	94.92	62.07	875.17	1267.2	382.09	7.88	88.22819519
2017/11/10	728	1464	803	3432.67	2582.3	1609.323	94.38	63.52	869.39	1284.3	385.2	7.4	107.6008072
2017/11/17	689	1371	809	3382.91	2578.85	1595.9861	93.69	62.72	867.71	1284.35	384.08	7.48	49.27160263
2017/11/24	694	1458	812	3353.82	2602.42	1607.5037	92.75	63.86	877.01	1290.5	384.03	7.77	74.127388
2017/12/1	729	1626	820	3317.62	2642.22	1589.8068	92.88	63.73	867.1	1275.5	385.49	7.68	110.0394745
2017/12/8	751	1702	814	3289.99	2651.5	1612.5759	93.87	63.4	877.17	1250.65	375.05	7.14	89.09106445
2017/12/15	801	1619	815	3266.14	2675.81	1611.4854	93.95	63.23	885.98	1254.6	371.17	7.18	90.98188019
2017/12/22	800	1366	827	3297.06	2683.34	1620.7631	93.3	65.25	898.6	1264.55	375.94	8.15	69.98382568
2017/12/29	864	1366	700	3307.17	2673.61	1616.4857	92.26	66.87	910.56	1291	379.67	8.14	121.5621109
2018/1/5	888	1371	680	3391.75	2743.15	1650.1114	92.03	67.62	912.44	1317.15	381.56	7.75	66.51741791
2018/1/12	897	1279	684	3428.94	2786.24	1657.0697	90.86	69.87	936.8	1326.8	375.35	7.83	167.5129089
2018/1/19	891	1125	705	3487.86	2810.3	1663.1935	90.7	68.61	937.92	1334.95	377.01	8.73	102.113678
2018/1/26	907	1219	682	3558.13	2872.87	1655.5627	89.02	70.52	953.02	1353.15	382.33	9.06	65.83985138
2018/2/2	912	1095	658	3462.08	2762.13	1604.9406	89.19	68.58	961.34	1331.15	384.2	8.93	30.99478531
2018/2/9	914	1125	642	3129.85	2619.55	1526.2242	90.33	62.79	940.27	1314.1	385.04	9.21	72.09941864
2018/2/16	905	1084	649	3199.16	2732.22	1574.9218	89.13	64.84	971.98	1352.1	390.73	9.5	53.11697388
2018/2/23	916	1185	646	3289.02	2747.3	1575.3094	89.89	67.31	965.45	1327.95	393.13	9.79	74.92713165
2018/3/2	827	1207	669	3254.53	2691.25	1525.0496	90	64.37	954.91	1322.3	407.11	10.12	151.3148193
2018/3/9	791	1201	653	3307.17	2786.57	1569.7296	90.13	65.49	964.67	1320.6	403.59	11.1	101.2065353
2018/3/16	741	1143	635	3269.88	2752.01	1563.9795	90.19	66.21	959.04	1310.1	396.45	11.15	173.3320313
2018/3/23	704	1122	656	3152.76	2588.26	1511.6161	89.51	70.45	953.42	1346.6	390.54	12.58	84.11598969
2018/3/30	633	1055	661	3168.9	2640.87	1536.9907	89.98	70.27	958.72	1323.85	392.14	13.26	48.47660065
2018/4/6	617	948	643	3131.11	2604.47	1551.3145	90.14	67.11	956.92	1331.2	396.95	12.96	100.5026627
2018/4/13	585	1014	640	3159.05	2656.3	1568.2054	89.81	72.58	962.53	1343.7	397.82	13.9	117.605957
2018/4/20	584	1281	637	3071.54	2670.14	1586.1399	90.33	74.06	982.12	1336.75	390.91	13.01	71.06819916
2018/4/27	774	1361	655	3082.23	2669.91	1600.093	91.51	74.64	967.85	1321.5	400.64	13.51	91.8032608
2018/5/4	788	1384	650	3091.03	2663.42	1612.32	92.58	74.87	967.82	1309.4	407.83	12.98	139.0166321
2018/5/11	811	1472	657	3163.26	2727.72	1631.8472	92.58	77.12	957.58	1324.35	394.19	14.6	163.6328583
2018/5/18	793	1273	714	3193.3	2712.97	1635.505	93.69	78.51	951.87	1288.3	401.19	15.22	92.46244812
2018/5/25	825	1077	781	3141.3	2721.33	1615.3666	94.27	76.44	942.76	1303.5	414.2	15.97	140.5561981
2018/6/1	876	1156	754	3075.14	2734.62	1598.2824	94.2	76.79	954.64	1294.6	406.49	15.26	186.2328796
2018/6/8	870	1391	734	3067.15	2779.03	1592.8658	93.55	76.46	978.34	1298.25	396.65	15.79	116.164711
2018/6/15	862	1445	746	3021.9	2779.66	1605.7563	94.81	73.44	965.33	1285.25	381.51	14.5	69.98382568
2018/6/22	834	1341	745	2889.76	2754.88	1590.3839	94.55	75.55	943.41	1269.15	374.5	15.09	57.31085968
2018/6/29	885	1385	712	2847.42	2718.37	1575.9516	94.52	79.44	927.18	1250.45	367.16	14.95	141.0414429
2018/7/6	881	1622	721	2747.23	2759.82	1586.8273	94.02	77.11	903.35	1255.35	369.74	15.66	128.3319244
2018/7/13	882	1666	744	2831.18	2801.31	1599.1554	94.7	75.33	897.63	1241.7	355.57	16.02	125.4760513
2018/7/20	863	1689	723	2829.27	2801.83	1605.2683	94.47	73.07	883.28	1228.75	365.23	17.03	54.09972
2018/7/27	926	1676	759	2873.59	2818.82	1625.9781	94.69	74.29	894.32	1223.95	371.77	17.06	119.3347397
2018/8/3	935	1773	758	2740.44	2840.35	1614.6244	95.22	73.21	877.8	1216.3	379.75	17.63	147.8824921
2018/8/10	948	1691	713	2795.31	2833.28	1600.1695	96.33	72.81	868.4	1214.4	369.66	17.85	121.9350128
2018/8/17	928	1723	753	2668.97	2850.13	1581.3786	96.12	71.83	823.98	1178.4	372.56	18.1	107.1334915
2018/8/24	959	1697	804	2729.43	2874.69	1597.6511	95.17	75.82	838.58	1197.7	357.97	20.65	44.46399689
2018/8/31	933	1579	786	2725.25	2901.52	1584.1425	95.12	77.42	831.8	1202.45	360.24	21.06	62.03310013
2018/9/7	885	1490	785	2702.3	2871.68	1547.7327	95.41	76.83	828.25	1198.9	355.05	23.19	87.86651611
2018/9/14	821	1366	765	2681.64	2904.98	1564.5165	94.98	78.09	805.54	1201.95	350.07	19.94	118.3059921
2018/9/21	766	1413	791	2797.49	2929.67	1594.4954	94.21	78.8	820.05	1198.7	352.61	22.08	113.7904892
2018/9/28	735	1540	791	2821.35	2913.98	1588.2737	95.19	82.72	824.73	1187.25	347.26	21.16	81.45658112
2018/10/5	733	1536	853	2821.35	2885.57	1558.0759	95.63	84.16	832.04	1203.8	359.59	22.11	78.21883392
2018/10/12	731	1579	921	2606.91	2767.13	1486.4526	95.26	80.43	838.05	1219.75	364.46	20.35	87.06867981
2018/10/19	727	1576	1024	2550.47	2767.78	1497.5618	95.67	79.78	840.07	1227.85	364.05	19.7	106.1982193
2018/10/26	761	1519	1141	2598.85	2658.69	1462.7316	96.41	77.62	841.07	1233.85	361.39	18.28	159.1011658
2018/11/2	752	1457	1143	2676.48	2723.06	1507.0301	96.51	72.83	835.49	1232.1	364.58	17.08	103.3934708
2018/11/9	753	1147	1092	2598.87	2781.01	1510.1356	96.91	70.18	835.86	1211.4	359.14	19.5	114.3725433
2018/11/16	735	1031	1106	2679.11	2736.27	1488.2947	96.42	66.76	851.88	1222.4	357.46	19.11	44.54553223
2018/11/23	738	1093	1130	2579.48	2632.56	1469.092	96.95	58.8	846.58	1223.65	351.02	20.21	135.2959137
2018/11/30	747	1231	1132	2588.19	2760.17	1484.8894	97.2	58.71	840.61	1217.55	357.6	20.5	142.1867828
2018/12/7	774	1372	1167	2605.89	2633.08	1436.9015	96.72	61.67	845.25	1243.3	364.48	20.29	196.0839844
2018/12/14	832	1401	1223	2593.74	2599.95	1446.5008	97.44	60.28	839.52	1235.35	362.3	23.37	120.080574
2018/12/21	872	1279	1256	2516.25	2416.62	1403.5339	96.96	53.82	836.22	1258.15	352.72	24.6	210.3217773
2018/12/28	996	1279	1252	2493.9	2485.74	1401.0447	96.37	52.2	835.07	1279	351.56	24.64	102.0077591
2019/1/4	996	1260	982	2514.87	2531.94	1428.795	96.21	57.06	831.28	1279.9	355.76	23.5	99.01696777
2019/1/11	979	1169	929	2553.83	2596.26	1450.4203	95.66	60.48	821.33	1288.95	356.7	22.59	101.2398453
2019/1/18	970	1112	873	2596.01	2670.71	1476.4127	96.37	62.7	836.35	1284.2	359.43	24.68	112.8258743
2019/1/25	960	905	877	2601.72	2664.76	1471.914	95.82	61.64	840.36	1293.9	358.77	23.76	91.13523865
2019/2/1	960	645	843	2618.23	2706.53	1488.015	95.61	62.75	855.52	1318.7	357.98	21.84	113.5737457
2019/2/8	933	601	795	2618.23	2707.88	1481.7429	96.63	62.1	855.98	1314.85	354.83	22.23	62.35421371
2019/2/15	906	639	818	2682.39	2775.6	1526.8106	96.92	66.25	853.96	1316.55	352.16	20.3	145.1062164
2019/2/22	831	634	823	2804.23	2792.67	1532.918	96.54	67.12	871.8	1329.05	350.83	18.84	69.43730164
2019/3/1	796	664	774	2994.01	2803.69	1539.8787	96.46	65.07	877.58	1311.95	339.49	22.18	184.4974518
2019/3/8	754	649	742	2969.86	2743.07	1526.2457	97.37	65.74	876.31	1296.75	331.33	22.91	55.01298904
2019/3/15	714	730	735	3021.75	2822.48	1563.688	96.54	67.16	882.27	1303.5	340.28	22.36	61.11748123
2019/3/22	684	690	695	3104.15	2800.71	1541.1962	96.61	67.03	882.78	1311.3	341.91	20.56	122.8445892
2019/3/29	651	689	648	3090.76	2834.4	1555.5148	97.25	68.39	896.25	1295.4	333.56	21.44	77.67399597
2019/4/5	658	711	617	3246.57	2892.74	1593.5833	97.42	70.34	874.52	1288.45	338.99	24.53	71.19298553
2019/4/12	640	726	639	3188.63	2907.41	1594.2417	96.95	71.55	876.3	1294.3	337.98	26.5	103.6334076
2019/4/19	638	790	653	3270.8	2905.03	1607.91	97.38	71.97	863.38	1275.7	332.77	26.81	51.31344223
2019/4/26	717	889	640	3086.4	2939.88	1609.33	98.03	72.15	865.46	1284.2	326.52	25.78	129.5658722
2019/5/3	742	985	645	3078.34	2945.64	1603.6664	97.46	70.85	848.58	1278.55	323.62	25.12	70.14849091
2019/5/10	768	1013	697	2939.21	2881.4	1554.0689	97.34	70.62	825.06	1287.1	309.84	25.54	135.9635925
2019/5/17	723	1040	678	2882.3	2859.53	1576.7349	98.03	72.21	821.73	1280.8	324.92	24.92	141.0512695
2019/5/24	743	1066	665	2852.99	2826.06	1554.3749	97.6	68.69	812.43	1282.5	337.93	25.4	148.6938171
2019/5/31	780	1096	636	2898.7	2752.06	1525.9832	97.77	64.49	800.23	1295.55	353.6	24.39	104.5633698
2019/6/7	779	1138	643	2827.8	2873.34	1562.6829	96.59	63.29	778.84	1340.65	347.88	24.44	69.92227936
2019/6/14	745	1085	662	2881.97	2886.98	1568.343	97.56	62.01	776.41	1351.25	366.06	24.99	192.6398468
2019/6/21	716	1239	679	3001.98	2950.46	1592.6441	96.2	65.2	776.59	1397.15	360.05	25.24	125.9995041
2019/6/28	701	1354	680	2978.88	2941.76	1593.7061	96.19	66.55	776.71	1409	354.74	26.24	153.9024811
2019/7/5	688	1740	650	3011.06	2990.41	1616.6288	97.26	64.23	759.77	1388.65	354.03	26.34	98.34883881
2019/7/12	676	1865	628	2930.55	3013.77	1600.963	96.82	66.72	754.57	1407.6	360.92	28.76	107.3701401
2019/7/19	672	2170	622	2924.2	2976.61	1601.213	97.12	62.47	757.27	1439.7	348.06	28.85	48.77944183
2019/7/26	754	1937	634	2944.54	3025.86	1617.0757	98	63.46	752.14	1420.4	341.74	28.25	137.6536255
2019/8/2	806	1788	621	2867.84	2932.05	1571.4924	98.08	61.89	735.65	1436.05	331.84	29.23	110.9880905
2019/8/9	810	1748	627	2774.75	2918.65	1548.128	97.57	58.53	744.15	1497.7	336.24	28.1	105.8610229
2019/8/16	812	2088	646	2823.82	2888.68	1534.5676	98.2	58.64	741.13	1515.25	320.04	25.97	104.607399
2019/8/23	793	2168	662	2897.43	2847.11	1537.0166	97.65	59.34	731.24	1503.8	313.77	25.08	96.78153229
2019/8/30	757	2378	656	2886.24	2926.46	1571.482	98.84	60.43	734.62	1528.4	312.39	26.31	45.77669144
2019/9/6	710	2462	683	2999.6	2978.71	1599.5723	98.42	61.54	753.16	1523.7	307.68	25.08	81.73868561
2019/9/13	674	2312	708	3031.24	3007.39	1616.2445	98.2	60.22	732.46	1503.1	319.18	26.37	70.56848907
2019/9/20	639	2131	828	3006.45	2992.07	1616.8177	98.48	64.28	725.62	1501.9	318.68	26.51	126.9625244
2019/9/27	593	1857	935	2932.17	2961.79	1615.0779	99.11	61.91	721.06	1489.9	321.38	25.29	88.0555954
2019/10/4	587	1767	1191	2932.17	2952.01	1570.8032	98.85	58.37	723.16	1499.15	327.93	22.94	111.2748871
2019/10/11	581	1924	1941	2973.66	2970.27	1607.7308	98.34	60.51	713.83	1479.15	335.22	24.44	204.3184814
2019/10/18	580	1855	1432	2938.14	2986.2	1604.5826	97.2	59.42	720.53	1490	337.64	25.87	106.5819702
2019/10/25	594	1801	1185	2954.93	3022.55	1631.218	97.84	62.02	726.08	1513.45	333.61	24.96	140.8746948
2019/11/1	707	1697	1040	2958.2	3066.91	1634.7474	97.22	61.69	723.66	1508.8	335.3	25.28	100.6581345
2019/11/8	729	1378	914	2964.18	3093.08	1657.82	98.39	62.51	742.87	1464.15	332.14	24.83	98.94168854
2019/11/15	708	1357	1119	2891.34	3120.46	1655.3134	98	63.3	730.31	1466.9	329.28	23.84	75.07235718
2019/11/22	702	1284	1296	2885.29	3110.29	1649.6338	98.28	63.39	722.35	1464.45	329.44	24.57	64.2849884
2019/11/29	766	1528	1267	2871.98	3140.98	1658.87	98.28	62.43	724.89	1460.15	333.2	25.22	108.3770294
2019/12/6	800	1558	1315	2912.01	3145.91	1651.1103	97.69	64.39	748.05	1459.65	331.79	24.94	88.65753174
2019/12/13	893	1355	1440	2967.68	3168.8	1664.6983	97.18	65.22	755.09	1466.6	337.65	24.02	99.62609863
2019/12/20	944	1123	1589	3004.94	3221.22	1697.809	97.69	66.14	761.45	1479	342.93	26.55	49.50848389
2019/12/27	1027	1090	1597	3005.04	3240.02	1704.5415	97	68.16	758.15	1511.5	347.35	26.58	111.9110641
2020/1/3	1124	907	1517	3083.79	3234.85	1699.359	96.89	68.6	748.27	1548.75	344.86	24.88	80.79433441
2020/1/10	1058	774	1473	3092.29	3265.35	1700.4743	97.38	64.98	778.27	1553.6	349.36	24.12	167.3013916
2020/1/17	1010	754	1241	3075.5	3329.62	1721.1094	97.64	64.85	788.34	1557.6	350.6	25.36	129.8224945
2020/1/24	969	557	1190	2976.53	3295.47	1712.1229	97.89	60.69	767.71	1564.3	346.8	24.31	51.96184921
2020/1/31	930	486	882	2926.25	3311.59	1657.7315	98.3	58.16	743.9	1584.2	338.73	23.81	73.97793579
2020/2/7	891	415	803	2875.96	3327.71	1714.4789	98.71	54.54	727.67	1572.65	341.79	23.26	78.96466064
2020/2/14	850	425	865	2917.01	3380.16	1727.0513	99.16	57.32	732.42	1581.4	340.1	24.24	89.18451691
2020/2/21	834	497	865	3039.67	3337.75	1717.8941	99.35	58.5	731	1643.3	342.37	25.56	103.9236984
2020/2/28	804	535	796	2880.3	2954.22	1520.9966	98.13	50.52	719.26	1609.85	328.76	23.57	55.13877487
2020/3/6	830	617	764	3034.51	2972.37	1488.0143	96.11	45.27	724.85	1683.65	326.07	23.39	51.32703018
2020/3/13	827	631	1434	2887.43	2711.02	1221.2469	98.49	33.85	708.07	1562.8	313.74	21.89	68.06645966
2020/3/20	797	625	1166	2745.62	2304.92	1206.604	102.39	26.98	665.65	1494.4	311.66	16.04	57.80319214
2020/3/27	764	556	1230	2772.2	2541.47	1275.5507	98.32	24.93	658.03	1617.3	317.63	16.26	52.12910461
2020/4/3	750	616	1383	2763.99	2488.65	1264.5575	100.63	34.11	658.45	1613.1	306.01	17.86	84.57619476
2020/4/10	734	635	1114	2796.63	2789.82	1351.0758	99.52	31.48	651.41	1680.65	311.12	20.98	85.48561859
2020/4/17	725	751	1154	2838.49	2874.56	1353.9206	99.72	28.08	628.18	1692.55	302.77	21.61	73.51052094
2020/4/24	753	665	1550	2808.53	2836.74	1340.211	100.24	21.44	622.67	1715.9	298.12	20.66	45.83427048
2020/5/1	739	617	1105	2860.08	2830.71	1369.1226	99.05	26.44	629.56	1686.25	299.13	18.9	60.41156769
2020/5/8	744	514	863	2895.34	2929.8	1380.4033	99.75	30.97	656.45	1704.05	299.05	19.28	70.48016357
2020/5/15	831	407	852	2868.46	2863.7	1335.0206	100.38	32.5	647.31	1735.35	294.41	19.09	45.81698227
2020/5/22	827	498	735	2813.77	2955.45	1382.6607	99.78	35.13	655.75	1733.55	295.01	21.33	135.6533661
2020/5/29	863	504	713	2852.35	3044.31	1426.0604	98.26	35.33	656.98	1728.7	299.61	21.33	137.450943
2020/6/5	880	679	592	2930.8	3193.93	1526.1923	96.94	42.3	678.98	1683.45	306.24	23.17	109.9790115
2020/6/12	875	923	551	2919.74	3041.31	1442.3111	97.1	38.73	682.77	1733.5	301.93	21.93	73.61261749
2020/6/19	886	1555	509	2967.63	3097.74	1490.3434	97.68	42.19	686.18	1734.75	299.24	24.09	53.82310867
2020/6/26	890	1749	467	2979.55	3009.05	1462.3245	97.5	41.02	687.49	1747.6	290.35	24.66	44.34494781
2020/7/3	907	1894	471	3152.81	3130.01	1485.7369	97.18	42.8	689.26	1772.9	304.62	27.85	43.97213745
2020/7/10	920	1810	500	3383.32	3185.04	1488.2607	96.67	43.24	700.79	1803.1	306.97	28.96	97.42845917
2020/7/17	907	1710	520	3214.13	3224.73	1520.686	96.01	43.14	718.75	1807.35	305.81	27.74	38.32019043
2020/7/24	896	1317	520	3196.77	3215.63	1495.3358	94.35	43.34	721.04	1902.1	304.7	26.29	92.75189972
2020/7/31	901	1350	506	3310.01	3271.12	1445.912	93.48	43.3	728.03	1964.9	305.85	26.22	38.6180191
2020/8/7	910	1501	507	3354.04	3351.28	1474.2671	93.41	44.4	734.35	2031.15	296.29	26.36	43.81703186
2020/8/14	916	1595	498	3360.1	3372.85	1493.0811	93.1	44.8	729.98	1944.75	304.81	25.42	44.2856636
2020/8/21	937	1481	483	3380.68	3397.16	1480.8053	93.21	44.35	744.77	1924.35	310.04	25.62	166.3025818
2020/8/28	1029	1488	474	3403.81	3508.01	1491.1502	92.28	45.05	754.42	1957.35	321.54	29.5	64.11421204
2020/9/4	1042	1362	446	3355.37	3426.96	1466.3378	92.82	42.66	784	1926.3	321.84	27.34	94.9030304
2020/9/11	1054	1267	459	3260.35	3340.97	1501.9071	93.25	39.83	779.94	1947.4	325.05	28.24	145.9475708
2020/9/18	1082	1296	441	3338.09	3319.47	1501.2346	93.01	43.15	788.71	1950.85	336.43	27.97	86.33578491
2020/9/25	1079	1667	434	3219.42	3298.46	1449.9563	94.59	41.92	764.41	1859.7	325.44	26.15	55.35139084
2020/10/2	1168	2020	429	3218.05	3348.44	1472.6377	93.81	39.27	766.55	1903.05	334.71	27.01	101.9251633
2020/10/9	1149	1892	412	3272.08	3477.13	1504.4064	93.01	42.85	780.79	1923.25	347.84	25.71	81.56801605
2020/10/16	1084	1477	417	3336.36	3483.81	1490.9875	93.71	42.93	780.34	1905.05	353.82	24.89	123.5045242
2020/10/23	1100	1415	417	3278	3465.39	1472.2921	92.74	41.77	793.36	1903.65	363.05	25.49	65.72555542
2020/10/30	1140	1283	411	3224.53	3269.96	1387.831	94.02	37.46	780.4	1881.85	348.32	23.7	80.35878754
2020/11/6	1246	1196	403	3312.16	3509.44	1483.367	92.59	39.45	800.76	1940.8	356.32	25.42	62.9253006
2020/11/13	1508	1115	425	3310.1	3585.15	1563.2253	92.97	42.78	802.65	1890.9	360.01	26.28	69.1920166
2020/11/20	1644	1148	438	3377.73	3557.54	1578.0688	92.26	44.96	822.1	1875.7	367.28	26.74	94.15567017
2020/11/27	2091	1230	455	3408.31	3638.35	1594.4518	91.78	48.18	824.84	1779.3	370.51	28.13	70.37321472
2020/12/4	2374	1197	440	3444.58	3699.12	1601.3865	90.8034	49.25	836.88	1843	358.03	30.11	38.66810608
2020/12/11	2948	1211	431	3347.19	3663.46	1591.5723	90.9743	49.97	892.35	1842	366.27	30.52	42.85339737
2020/12/18	3124	1325	456	3394.9	3709.41	1609.7484	89.92	52.26	906.34	1879.75	373.54	30.95	79.99098206
2020/12/25	3797	1366	466	3396.56	3703.06	1604.851	90.3331	51.29	903.51	1875	383.92	32.04	48.24127579
2021/1/1	4091	1366	466	3473.07	3756.07	1613.3364	89.9583	51.8	903.49	1887.6	399.95	32.57	65.2722702
2021/1/8	4452	1606	520	3570.11	3824.68	1666.6164	90.0651	55.99	924.06	1862.9	406.69	34.8	77.73952484
2021/1/15	4413	1754	493	3566.38	3768.25	1648.6099	90.79	55.1	967.63	1839	427.88	31.64	57.96993637
2021/1/22	4394	1810	512	3606.75	3841.47	1650.6738	90.2112	55.41	974.18	1852.7	405.08	34.15	93.71347809
2021/1/29	4276	1452	517	3483.07	3714.24	1596.5443	90.5382	55.88	978.2	1863.8	424.86	32.88	63.21694183
2021/2/5	4324	1333	496	3496.33	3886.83	1647.0723	90.9921	59.34	967.27	1802.95	424.33	38.15	106.4449768
2021/2/12	4109	1339	539	3655.09	3934.83	1664.5833	90.4443	62.43	998.51	1816.35	422.03	39.97	73.32506561
2021/2/19	4281	1698	639	3696.17	3906.71	1665.7151	90.3398	62.91	1044.52	1786.2	430.59	37.37	85.15598297
2021/2/26	4047	1675	669	3509.08	3811.15	1632.5091	90.9399	66.13	1032.94	1742.85	433.96	37.23	121.1405563
2021/3/5	3966	1829	666	3501.99	3841.94	1648.8116	91.997	69.36	1052.33	1696.25	432.41	38.96	88.98228455
2021/3/12	3712	1960	721	3453.08	3943.34	1703.705	91.6676	69.22	1073.73	1704.8	426.68	42.77	49.37989044
2021/3/19	3665	2281	748	3404.66	3913.1	1704.366	91.9493	64.53	1070.32	1735.2	426.98	41.84	42.85339737
2021/3/26	3742	2178	765	3418.33	3974.54	1717.6858	92.7252	64.57	1073.34	1731.8	419.26	41.63	69.78147125
2021/4/2	3651	2072	699	3484.39	4019.87	1735.7867	92.9977	63.54	1056.88	1726.05	417.89	42.37	65.70381927
2021/4/9	3964	2085	646	3450.68	4128.8	1759.8964	92.1766	62.95	1057	1741.2	430.5	43.56	48.0082283
2021/4/16	4187	2385	605	3426.62	4185.47	1780.6081	91.5363	66.77	1070.44	1774.45	441.02	44.33	95.0326767
2021/4/23	4325	2788	604	3474.17	4180.17	1769.136	90.8295	66.11	1074.54	1781.8	475.14	46.86	146.7311859
2021/4/30	4630	3053	606	3446.86	4181.17	1759.6745	91.2985	67.25	1116.01	1767.65	490.7	48.73	36.40184402
2021/5/7	4678	3183	607	3418.87	4232.6	1789.1713	90.2395	68.28	1153.88	1836.55	517.74	50.33	55.92646408
2021/5/14	5438	2939	610	3490.38	4173.85	1777.673	90.3094	68.71	1135.46	1838.1	480.19	56.49	115.3630447
2021/5/21	5579	2869	615	3486.56	4155.86	1785.1297	90.0432	66.44	1138.26	1875.9	474.56	51.65	165.8525085
2021/5/28	5816	2596	604	3600.78	4204.11	1801.073	90.0547	69.63	1156.69	1899.95	475.1	50.95	140.0292816
2021/6/4	5887	2438	585	3591.84	4229.89	1814.1683	90.1393	71.89	1147.43	1890.6	491.34	49.9	79.60777283
2021/6/11	6355	2857	580	3589.75	4247.44	1833.9302	90.5093	72.69	1175.59	1881.05	487.92	52.58	131.4847565
2021/6/18	6351	3218	592	3525.1	4166.45	1817.3462	92.3217	73.51	1134.04	1773.1	456.41	51.8	84.50428009
2021/6/25	6479	3255	624	3607.56	4280.7	1839.2067	91.8057	76.18	1149.37	1786.65	440.36	54.95	54.78801346
2021/7/2	6786	3285	590	3518.76	4352.34	1833.9007	92.2452	76.17	1154.35	1786.15	469.44	57.24	78.97512054
2021/7/9	6741	3300	586	3524.09	4369.55	1834.9035	92.1012	75.55	1160.43	1806	439.95	54.17	32.35719299
2021/7/16	7023	3039	589	3539.3	4327.16	1823.5799	92.7143	73.59	1172.29	1824.3	466.69	52.79	70.38033295
2021/7/23	7127	3199	593	3550.4	4411.79	1847.2291	92.9084	74.1	1181.51	1799.6	464.59	50.82	91.79404449
2021/7/30	7395	3292	604	3397.36	4395.26	1844.6192	92.1032	76.33	1200.34	1825.75	466.36	53.26	80.90396118
2021/8/6	7418	3371	609	3458.23	4436.52	1875.1021	92.7824	70.7	1180.46	1762.9	473.46	56.59	63.62165833
2021/8/13	7407	3566	613	3516.3	4468	1901.0377	92.5226	70.59	1182.83	1773.85	491.4	55.31	95.29304504
2021/8/20	7398	4092	610	3427.33	4441.67	1872.603	93.4571	65.18	1142.45	1779.05	467.07	54.32	68.60346985
2021/8/27	7365	4235	604	3522.16	4509.37	1885.2793	92.7007	72.7	1168.09	1798.5	477.86	58.94	103.8126602
2021/9/3	7443	3944	616	3581.73	4535.43	1883.8751	92.13	72.61	1162.8	1823.7	465.97	61.26	98.69049072
2021/9/10	7491	3864	611	3703.11	4458.58	1861.149	92.64	72.92	1170.48	1794.6	454.48	60.86	65.94104004
2021/9/17	7524	4275	608	3613.97	4432.99	1844.7435	93.26	75.34	1166.19	1755.95	461.27	59.43	151.9076843
2021/9/24	7551	4644	614	3613.07	4455.48	1851.01	93.27	78.09	1188.89	1746.8	465.46	62.88	92.75189972
2021/10/1	7538	5202	630	3568.17	4357.04	1811.9976	94.07	79.28	1156.16	1757.05	477.04	61.96	68.03733826
2021/10/8	7714	5526	680	3592.17	4391.34	1825.8667	94.1	82.39	1182.18	1773.25	472.65	58.28	94.39959717
2021/10/15	7687	4854	726	3572.37	4471.37	1868.3198	93.97	84.86	1265.88	1772.65	467.26	59.42	107.1450424
2021/10/22	7666	4410	768	3582.6	4544.9	1877.4537	93.61	85.53	1237.77	1808.25	473.05	58.24	86.04071808
2021/10/29	7693	3519	797	3547.34	4605.38	1887.7547	94.14	84.38	1228.22	1769.15	487.98	58.77	55.78157806
2021/11/5	7637	2715	817	3491.57	4697.53	1923.8973	94.22	82.74	1232.44	1801.85	481.47	59.46	76.94228363
2021/11/12	7560	2807	821	3539.1	4682.85	1937.5632	95.12	82.17	1247.65	1860.55	501.64	63.34	101.2173462
2021/11/19	7552	2552	780	3560.37	4697.96	1927.317	96.07	78.89	1248.45	1861.1	503.71	69.47	108.7573471
2021/11/26	7549	2767	738	3564.09	4594.62	1846.1007	96.06	72.72	1255.73	1800.8	506.66	72.91	58.9774704
2021/12/3	7587	3171	737	3607.43	4538.43	1844.0275	96.17	69.88	1250.44	1767.55	495.45	78.4	106.1720505
2021/12/10	7597	3272	785	3666.35	4712.02	1896.4254	96.05	75.15	1252.84	1779.75	495.53	83.97	164.9771576
2021/12/17	7603	2379	803	3632.36	4620.64	1887.2881	96.68	73.52	1253.29	1807.7	495.76	73.48	95.44012451
2021/12/24	7671	2217	786	3618.05	4725.79	1919.178	96.13	76.14	1272.87	1805.2	510.46	75.91	135.7197723
2021/12/31	7751	2253	745.5	3639.78	4766.18	1934.811	95.97	77.78	1277.62	1805.85	498.74	80.22	76.59115601
2022/1/7	7777	2289	705	3579.54	4677.03	1933.2214	95.74	81.75	1280.47	1792.6	504.98	85.09	118.95961
2022/1/14	7797	1764	698	3521.26	4662.85	1916.6508	95.16	86.06	1247	1822.95	498.56	81.82	133.5712738
2022/1/21	7783	1415	692	3522.57	4397.94	1891.6331	95.63	87.89	1284.11	1837.6	515.13	84.17	185.7514496
2022/1/28	7780	1381	687	3361.44	4431.85	1859.1057	97.21	90.03	1257.56	1788.15	524.41	88.9	182.23172
2022/2/4	7728	1423	679	3412.19	4500.53	1858.7145	95.47	93.27	1274.06	1804.7	525.4	96.08	92.57479858
2022/2/11	7677	1977	687	3462.95	4418.64	1884.0237	96.03	94.44	1280.46	1831.15	542.32	92.53	179.2779541
2022/2/18	7652	1964	699	3490.76	4348.87	1846.525	96.1	93.54	1284.44	1893.6	542.56	89.08	226.3515472
2022/2/25	7519	2076	1147	3451.41	4384.65	1819.5301	96.54	97.93	1282.68	1884.8	549.08	87.77	515.8916626
2022/3/4	7387	2148	1474	3447.65	4328.87	1677.3938	98.51	118.11	1349.69	1945.3	638.41	64.91	350.0732117
2022/3/11	7019	2718	1312	3309.75	4204.31	1723.0136	99.13	112.67	1370.94	1978.7	624.71	76.5	410.3309631
2022/3/18	6797	2605	1127	3251.07	4463.12	1814.9367	98.23	107.93	1366.94	1935.8	613.54	78.64	285.31604
2022/3/25	6593	2544	1112	3212.24	4543.06	1804.0259	98.81	120.65	1386.5	1953.8	631.21	78.4	350.7424622
2022/4/1	6425	2357	1321	3282.72	4545.86	1827.5476	98.57	104.39	1422.66	1929.4	598.33	78.35	188.1578064
2022/4/8	6157	2055	1677	3251.85	4488.28	1833.8106	99.84	102.78	1412.35	1941.4	629.64	79.93	219.4767456
2022/4/15	6086	2137	1714	3211.24	4392.59	1823.42	100.52	111.7	1405.66	1963.25	643.61	79.78	168.4356384
2022/4/22	6016	2307	1465	3086.92	4271.78	1808.8574	101.12	106.65	1398.31	1941.55	639.62	88.68	246.7972565
2022/4/29	5984	2404	1253	3047.06	4131.93	1797.6459	103.22	109.34	1361.98	1911.3	643.97	84.12	148.937149
2022/5/6	5955	2718	1162	3001.56	4123.34	1733.6113	103.66	112.39	1279.81	1882.35	638.9	91.19	174.0680542
2022/5/13	5860	3104	1133	3084.28	4023.89	1743.6515	104.45	111.55	1214.7	1811.55	654.3	88.11	162.0828247
2022/5/20	5862	3344	1111	3146.57	3901.36	1728.3248	103.03	112.55	1250.95	1834.2	656.71	80.06	140.9603271
2022/5/27	5865	2681	1128	3130.24	4158.24	1780.441	101.64	119.43	1251.26	1851.8	656.36	83.92	155.5196228
2022/6/3	5855	2633	1104	3195.46	4108.54	1770.5861	102.17	119.72	1276.04	1844.9	620.67	86.59	142.7830963
2022/6/10	5843	2320	1126	3284.83	3900.86	1703.88	104.19	122.01	1230.86	1830	641.52	81.69	94.34528351
2022/6/17	5793	2578	1205	3316.79	3674.84	1624.5501	104.67	113.12	1179.36	1841.55	630.58	82.18	114.0477142
2022/6/24	5766	2331	1219	3349.75	3911.74	1661.6592	104.13	113.12	1103.7	1825.45	579.09	83.2	149.3589325
2022/7/1	5731	2214	1224	3387.64	3825.33	1642.944	105.12	111.63	1087.74	1797.45	543.39	85.3	119.0792389
2022/7/8	5697	2067	1333	3356.08	3899.38	1671.3369	106.9	107.02	1055.65	1738.2	555.78	82.51	110.4189301
2022/7/15	5612	2150	1369	3228.06	3863.16	1657.5197	107.98	101.16	1020.93	1706.15	519.72	85.09	192.0329132
2022/7/22	5570	2146	1485	3269.97	3961.63	1699.7247	106.55	103.2	1036.31	1736.95	502.08	76.03	125.4760513
2022/7/29	5416	1895	1466	3253.24	4130.29	1739.3054	105.84	110.01	1070.05	1753.4	539.84	78.27	68.24624634
2022/8/5	5166	1560	1448	3227.03	4145.19	1734.262	106.57	94.92	1072.67	1773.25	528.23	84.48	163.9325409
2022/8/12	4971	1477	1475	3276.89	4280.15	1751.4014	105.68	98.15	1073.72	1792.1	554.98	88.58	182.5401917
2022/8/19	4788	1279	1554	3258.08	4228.48	1743.3859	108.11	96.72	1060.63	1750.75	537.56	97.67	117.6755753
2022/8/26	4441	1082	1554	3236.22	4057.66	1699.3486	108.86	100.99	1068.68	1751.25	564.4	89.94	108.2538528
2022/9/2	4252	1086	1489	3186.48	3924.26	1672.6657	109.61	93.02	992.46	1712.5	555.45	77.45	84.12870789
2022/9/9	3877	1213	1432	3262.05	4067.36	1684.9231	108.97	92.84	989.9	1713.4	570.65	65.72	94.32772064
2022/9/16	3545	1553	1492	3126.4	3873.33	1643.5508	109.66	91.35	983.22	1664.65	566.4	72.87	127.406456
2022/9/23	3163	1816	1498	3088.37	3693.23	1576.2707	113.03	86.15	958.73	1643.55	566.39	65.41	187.799118
2022/9/30	2950	1760	1477	3024.39	3585.62	1565.3284	112.22	87.96	964.27	1671.75	567.44	66.52	162.7410431
2022/10/7	2766	1961	1461	3024.39	3639.66	1584.0015	112.78	97.92	947.8	1696.15	565.08	69.62	144.2409363
2022/10/14	2581	1838	1554	3071.99	3583.07	1578.3686	113.29	91.63	949.97	1649.3	562.19	67.8	147.225235
2022/10/21	2379	1819	1737	3038.93	3752.75	1605.453	111.87	93.5	939.54	1643.25	557.16	68.52	174.3456726
2022/10/28	2102	1534	1823	2915.93	3901.06	1654.3107	110.68	95.77	929.37	1648.05	545.23	80.93	203.6853943
2022/11/4	1763	1323	1836	3070.8	3770.55	1686.7051	110.78	98.57	948.16	1674.4	563.47	76.21	115.8915787
2022/11/11	1478	1355	1894	3087.29	3992.93	1740.4658	106.42	95.99	979.3	1759.35	554.15	75.7	111.0922165
2022/11/18	1172	1189	2365	3097.24	3965.34	1747.4927	106.98	87.62	974.85	1751.6	550.65	72.36	77.71419525
2022/11/25	1100	1324	2494	3101.69	4026.12	1770.544	106.09	83.63	963.98	1751.85	546.75	78.71	80.51380157
2022/12/2	1085	1324	2220	3156.14	4071.7	1781.5152	104.52	85.57	994.22	1784.75	535.22	87.67	109.0965424
2022/12/9	1047	1386	2110	3206.95	3934.38	1764.1154	104.94	76.1	1027.29	1796.15	532.19	87.84	117.3084717
2022/12/16	1050	1560	2078	3167.86	3852.36	1716.2963	104.85	79.04	1006.66	1792.55	539.98	83.82	98.79587555
2022/12/23	1049	1515	1873	3045.87	3844.82	1731.4925	104.33	83.92	1002.18	1800.7	553.34	86.33	114.9258194
2022/12/30	1078	1515	1873	3089.26	3839.5	1723.2865	103.49	85.91	1011.58	1813.75	559.25	81.07	150.2298279
2023/1/6	1050	1130	1391	3157.64	3895.08	1802.3716	103.9091	78.57	1019.72	1852.2	538.56	74.75	88.72949219
2023/1/13	1020	946	1445	3195.31	3999.09	1842.1998	102.1682	85.28	1109.17	1907.15	548.29	77.05	103.6977692
2023/1/20	1014	763	1415	3264.81	3972.61	1833.5672	101.9966	87.63	1125.38	1924.9	549.04	82.28	152.3668213
2023/1/27	988	676	1323	3264.81	4070.56	1846.5081	101.922	86.66	1137.02	1923.05	559.13	86.14	120.7706909
2023/2/3	961	621	1239	3263.41	4136.48	1880.4938	102.9959	79.94	1099.93	1875.35	561.29	90.24	116.3276291
2023/2/10	925	602	1206	3260.67	4090.46	1857.133	103.5757	86.39	1088.71	1859.7	569.25	90.02	147.8824921
2023/2/17	910	538	1261	3224.02	4079.09	1887.7076	103.8812	83	1076.05	1833.95	566.26	93.13	106.0964737
2023/2/24	882	883	1338	3267.16	3970.04	1855.372	105.2618	83.16	1065.15	1810.95	549.73	94.1	110.9738007
2023/3/3	865	1211	1483	3328.39	4045.64	1885.1985	104.5288	85.83	1068.05	1841.15	546.5	89.07	154.6261444
2023/3/10	865	1424	1487	3230.08	3861.59	1841.3891	104.6502	82.78	1059.91	1861.25	533.47	96.72	113.4440994
2023/3/17	878	1535	1579	3250.55	3916.64	1770.0667	103.8637	72.97	1049.26	1962.1	540.78	84.58	85.22901154
2023/3/24	884	1489	1622	3265.65	3970.99	1788.2954	103.106	74.99	1079.54	1993.8	538.59	85.1	72.61952972
2023/3/31	863	1389	1428	3272.86	4109.31	1860.7	102.597	79.77	1088.08	1979.7	557	89.48	90.44553375
2023/4/7	877	1560	1319	3327.65	4105.02	1866.2128	102.1053	85.12	1063.81	2001.9	554.12	94.15	169.0085602
2023/4/14	871	1435	1242	3338.15	4137.64	1899.2353	101.5775	86.31	1068.72	2019.4	564.73	91.38	119.8035355
2023/4/21	883	1504	1146	3301.26	4133.52	1908.079	101.7201	81.66	1066.34	1973.65	554.89	87.29	140.0534058
2023/4/28	881	1576	1046	3323.27	4169.48	1895.5852	101.6645	79.54	1056.98	1982.55	541.06	85.37	117.8849716
2023/5/5	875	1558	1072	3334.5	4136.25	1886.2558	101.2904	75.3	1048.96	2000.95	554.14	82.98	69.73827362
2023/5/12	870	1558	1252	3272.36	4124.08	1884.4066	102.704	74.17	1005.63	2019.9	545.12	86.36	146.2168427
2023/5/19	869	1384	1306	3283.54	4191.98	1896.7151	103.1921	75.58	1008.84	1961.6	525.56	87.79	160.8530579
2023/5/26	859	1172	1156	3212.5	4205.45	1868.5904	104.2134	76.95	991.57	1947.9	540.07	80.56	61.34384537
2023/6/2	846	919	1068	3230.07	4282.37	1865.3015	104.046	76.13	998.41	1963.25	542.58	77.38	129.5732269
2023/6/9	831	1055	1049	3231.41	4298.86	1853.0703	103.5562	74.79	993.85	1960.3	548.24	85.06	96.32668304
2023/6/16	808	1076	1175	3273.33	4409.59	1881.7067	102.3153	76.61	1015.5	1959.75	593.07	90.51	111.4319458
2023/6/23	793	1240	1070	3197.9	4348.33	1831.5295	102.8817	73.85	1001.81	1930.7	587.36	85.93	46.41075516
2023/6/30	763	1091	1014	3202.06	4450.38	1867.674	103.3788	74.9	992.69	1912.25	540.16	87.48	102.6733856
2023/7/7	740	1009	934	3196.61	4398.95	1807.4148	102.2254	78.47	1002.69	1922.3	541.43	84.65	120.5613861
2023/7/14	738	1090	959	3237.7	4505.42	1855.8299	99.9633	79.87	1015.58	1953.7	557.4	84.54	151.3651428
2023/7/21	742	978	940	3167.75	4536.34	1876.9666	101.0857	81.07	1004.77	1960.6	577.58	89.86	112.3906937
2023/7/28	975	1110	873	3275.93	4582.23	1893.0334	101.713	84.99	1019.92	1954.25	571.94	87.15	130.3305359
2023/8/4	947	1136	800	3288.08	4478.03	1850.2501	102.0037	86.24	1007.28	1942.45	540.37	82.45	119.3718109
2023/8/11	926	1129	802	3189.25	4464.05	1852.3182	102.877	86.81	997.8	1915.8	536.85	85.5	142.3582764
2023/8/18	852	1237	803	3131.95	4369.71	1806.4702	103.4433	84.8	976.02	1893.7	536.88	86.73	77.42227936
2023/8/25	802	1080	793	3064.07	4405.71	1820.4649	104.1939	84.48	987.95	1915.5	541.72	84.5	40.25690079
2023/9/1	768	1065	740	3133.25	4515.77	1845.1316	104.2755	88.55	998.97	1940.55	536.63	84.37	73.48699951
2023/9/8	714	1186	713	3116.72	4457.49	1833.253	105.065	90.65	987.7	1927.8	537.44	80.65	80.14276123
2023/9/15	658	1381	740	3117.74	4450.32	1864.5628	105.3359	93.93	1001.49	1927.7	539.46	81.44	106.6849442
2023/9/22	623	1593	790	3132.43	4320.06	1836.2064	105.6098	93.27	1000.73	1927.35	529.26	84.56	131.6252136
2023/9/29	599	1701	827	3110.48	4288.05	1820.8945	106.1919	95.31	990.02	1870.5	516.67	81.17	86.41481018
2023/10/6	581	1929	871	3110.48	4308.5	1798.7269	106.1071	84.58	979.73	1819.6	526.26	79.99	161.3076477
2023/10/13	562	1945	1149	3088.1	4327.78	1813.875	106.6767	90.89	976.88	1909.2	531.73	85.45	287.3145447
2023/10/20	581	2046	1286	2983.06	4224.16	1753.0677	106.1554	92.16	974.44	1988.5	536.05	80.94	298.6288147
2023/10/27	769	1563	1414	3017.78	4117.37	1739.9645	106.579	90.48	980.04	1982.9	530.96	78.88	251.8646393
2023/11/3	756	1462	1465	3030.8	4358.34	1797.0472	105.0541	84.89	980.84	1994.45	533.92	77.47	174.9210663
2023/11/10	722	1643	1392	3038.97	4415.24	1795.877	105.8102	81.43	989.41	1941.65	528.56	78.49	180.9846649
2023/11/17	707	1820	1317	3054.37	4514.02	1844.012	103.8218	80.61	998.59	1981.05	526.18	76.36	149.4841003
2023/11/24	779	2102	1233	3040.97	4559.34	1856.3732	103.4359	80.58	994.01	2000.85	523.72	76.4	152.7937164
2023/12/1	851	3192	1172	3031.64	4594.63	1869.6681	103.1952	78.88	987.07	2045.4	526.98	72.49	94.81410217
2023/12/8	925	2483	1129	2969.56	4604.37	1894.4976	103.998	75.84	1007.7	2008.1	525.88	68.63	153.5236359
2023/12/15	1029	2348	1103	2942.56	4719.19	1909.6333	102.5936	76.55	1140	2032.3	522.38	66.35	169.2552795
2023/12/22	1497	2094	1200	2914.78	4754.63	1913.5472	101.7031	79.07	1025.35	2041.7	511.64	76.16	89.36782837
2023/12/29	2694	2094	1200	2974.93	4769.83	1917.0026	101.3778	77.04	1032.23	2078.4	512.89	77.55	221.2848969
2024/1/5	2871	2110	1384	2929.18	4697.24	1905.7379	102.4395	78.76	1013.44	2056.35	504.42	73.77	167.4893799
2024/1/12	3103	1460	1473	2881.98	4783.83	1907.3263	102.4403	78.29	1005.6	2055.65	496.21	63.55	210.5927887
2024/1/19	3030	1503	1423	2832.28	4839.81	1883.5981	103.2317	78.56	1012.93	2028.55	502.63	61.38	207.405838
2024/1/26	2861	1518	1347	2910.22	4890.97	1936.5881	103.4744	83.55	1036.98	2018.45	507.27	61.38	141.3211517
2024/2/2	2723	1407	1287	2730.15	4958.61	1936.6646	103.9655	77.33	1015.98	2034.15	507.15	61.42	171.5245514
2024/2/9	2648	1545	1268	2865.9	5026.61	1941.8251	104.0736	82.19	996.82	2023.5	506.93	56.91	194.5299835
2024/2/16	2578	1610	1341	2865.9	5005.57	1970.6719	104.2766	83.47	1011.35	1997.9	492.25	55.34	160.9344635
2024/2/23	2508	1866	1209	3004.88	5088.8	1993.0441	103.9738	81.62	1007.92	2027.45	486.25	50.52	167.068634
2024/3/1	2277	2203	1142	3027.02	5137.08	1996.944	103.8849	83.55	1007.25	2049.8	489.01	54.64	155.1833496
2024/3/8	2134	2345	1186	3046.02	5123.69	2017.4232	102.742	82.08	1004.46	2171.2	496.22	56.58	183.7222443
2024/3/15	1971	2374	1202	3054.64	5117.09	2027.5143	103.4531	85.34	1025.95	2163.45	502.35	57.57	138.0236511
2024/3/22	1943	2196	1161	3048.03	5234.18	2052.0944	104.4332	85.43	1005.78	2171.6	510.13	59.94	125.0025558
2024/3/29	1994	1821	1137	3041.17	5254.35	2062.9992	104.507	87.48	1002.28	2214.35	517.3	60.2	126.1930618
2024/4/5	1997	1628	1122	3069.3	5204.34	2040.2011	104.2968	91.17	1037.82	2298.55	516.02	58.99	142.0483551
2024/4/12	1971	1729	1202	3019.47	5123.41	2033.1179	106.0228	90.45	1082.49	2401.5	515.24	69.71	161.3263397
2024/4/19	1971	1919	1114	3065.26	4967.23	2011.7794	106.1149	87.29	1116.16	2379.7	514.09	66.99	208.1194305
2024/4/26	2300	1721	1112	3088.64	5099.96	2050.1606	106.0902	89.5	1097.51	2343.1	523.81	65.16	150.8349457
2024/5/3	2300	1876	1122	3104.82	5127.79	2038.1404	105.0851	82.96	1097.4	2294.45	517.500361	70.29	110.4189301
2024/5/10	2869	2129	1155	3154.55	5222.68	2101.9482	105.3277	82.79	1098.16	2372.45	530.899021	70.19	185.2792206
2024/5/17	3050	1844	1195	3154.03	5303.27	2109.285	104.4932	83.98	1130.19	2402.6	515.875938	69	181.6569366
2024/5/24	3409	1797	1234	3088.87	5304.72	2097.6284	104.7421	82.12	1115.44	2342.7	539.551869	74.04	116.6397095
2024/5/31	3740	1815	1241	3086.81	5277.51	2083.746	104.6318	81.62	1104.32	2348.25	529.651569	72.6	156.4992676
2024/6/7	3949	1881	1267	3051.28	5346.99	2103.8658	104.9395	79.62	1068.81	2310.8	522.852637	69.91	122.6876907
2024/6/14	4179	1948	1240	3032.63	5431.6	2044.8732	105.5267	82.62	1070.82	2330.45	521.945705	66.87	90.13789368
2024/6/21	4336	1997	1205	2998.14	5464.62	2062.0304	105.8251	85.24	1075.09	2335.05	500.79334	66.72	128.3036804
2024/6/28	4880	2050	1150	2967.4	5460.48	2052.0647	105.8427	86.41	1079.9	2330.9	488.371846	66.35	121.4608078
2024/7/5	4857	1966	1102	2949.93	5567.19	2073.1782	104.8689	86.54	1104.07	2379.05	494.873893	69.23	73.11270142
2024/7/12	5051	1997	1064	2971.3	5615.35	2101.7471	104.0997	85.03	1093.14	2406.85	481.963106	68.08	86.32097626
2024/7/19	5000	1902	1056	2982.31	5505	2044.1375	104.3654	82.63	1046.36	2403.5	469.464796	65.24	143.7746277
2024/7/26	4991	1808	1023	2890.9	5459.1	2054.5723	104.3233	81.13	1022.52	2386.1	466.606366	66.79	95.77151489
2024/8/2	4907	1675	952	2905.34	5346.56	1991.8215	103.2295	76.81	1029.3	2469.85	462.915669	69.66	191.2178192
2024/8/9	4786	1670	922	2862.19	5344.16	2000.5916	103.1518	79.66	1032.14	2427.35	465.636556	69.21	151.3355865
2024/8/16	4610	1691	936	2879.43	5554.25	2051.1375	102.404	79.68	1041.38	2485.8	457.91156	71.55	118.9431839
2024/8/23	4400	1762	920	2854.37	5634.61	2071.5089	100.6824	79.02	1062.41	2511.2	460.427744	70.51	143.7642365
2024/8/30	3876	1814	881	2842.21	5648.4	2093.1377	101.732	78.8	1057.91	2513.35	472.773083	69.7	166.5536804
2024/9/6	3459	1941	870	2765.81	5408.42	2018.4842	101.183	71.06	1030.59	2506.15	472.599748	65.93	100.3808441
2024/9/13	2841	1890	883	2704.09	5626.02	2055.52	101.111	71.61	1048.6	2575.1	487.689829	64.43	185.6430206
2024/9/20	2592	1977	894	2736.81	5702.55	2047.73	100.7335	74.49	1061.31	2605.85	488.568162	62.85	175.5377808
2024/9/27	2250	2110	862	3087.53	5738.17	2097.7294	100.4199	71.98	1090.96	2661.85	505.90655	65.78	134.8478851
2024/10/4	2250	1928	1060	3336.5	5751.07	2063.6399	102.493	78.05	1102.65	2650.05	503.375659	61.73	144.2756042
2024/10/11	2040	1809	1036	3217.74	5815.03	2077.1416	102.9254	79.04	1091.75	2648.8	498.710826	64.27	157.4529419
2024/10/18	1950	1576	1043	3261.56	5864.67	2087.3169	103.4615	73.06	1072.19	2712.5	486.329124	61.97	124.8903427
2024/10/25	2226	1410	1036	3299.7	5808.12	2063.568	104.3153	76.05	1072.73	2731.45	486.221075	66.61	170.0256042
2024/11/1	2442	1378	957	3272.01	5728.8	2036.9704	104.3228	73.1	1077.25	2744.3	486.547295	63.74	131.0728302
2024/11/8	2541	1495	913	3452.3	5995.54	2011.7451	104.9521	73.87	1065.16	2691.15	496.396611	67.86	108.8906326
2024/11/15	2512	1785	890	3330.73	5870.62	1998.1772	106.6842	71.04	1035.16	2571.8	493.386285	67.85	97.58791351
2024/11/22	2481	1537	908	3267.19	5969.34	2016.65	107.4911	75.17	1033.8	2694.95	499.872902	69.11	102.0996857
2024/11/29	3039	1354	892	3326.46	6032.38	2023.3055	105.7761	72.94	1043.05	2651.05	499.85768	68.4	226.972229
2024/12/6	3030	1167	943	3404.08	6090.27	2061.4913	105.9702	71.12	1044.78	2637.3	509.635057	68.31	150.84552
2024/12/13	2963	1051	921	3391.88	6051.09	2050.265	106.9428	74.49	1045.71	2659.05	510.109309	64.43	191.3634796
2024/12/20	2946	990	925	3368.07	5930.85	1989.0429	107.8408	72.94	1031.64	2616.45	506.577714	66.47	128.6434021
2024/12/27	2962	995.5	927	3400.14	5970.84	2011.8303	108.0151	74.17	1036.73	2615.95	505.560859	69.73	168.5598602
2025/1/3	2851	1072	841	3211.43	5942.47	2015.05221	108.9212	76.51	1028.72	2646.8	505.691695	74.03	138.0236511
2025/1/10	2440	1048	821	3168.52	5827.04	2036.781156	109.6567	79.76	1060.12	2687.45	513.118923	72.92	65.77300262
2025/1/17	2279	987	912	3241.82	5996.66	2088.688377	109.3792	80.79	1062.88	2715.2	519.995179	77.18	88.48260498
2025/1/24	2147	778	845	3252.63	6101.24	2116.732427	107.4804	78.5	1040.14	2776.8	531.302668	79.51	149.3589325
2025/1/31	2147	735	876	3250.6	6040.53	2148.931344	108.516	76.76	1029.86	2812.05	535.069638	81.94	110.807724
2025/2/7	1805	815	903	3303.67	6025.99	2158.477928	108.1001	74.66	1060.03	2874.65	542.942137	80.4	119.3718109
2025/2/14	1608	792	910	3346.72	6114.63	2197.638912	106.8037	74.74	1102.69	2921.25	554.867054	77.89	119.5256348
2025/2/21	1578	981	911	3379.11	6013.13	2198.024532	106.6501	74.43	1106.94	2934.15	546.958156	72.16	182.1343079
2025/2/28	1693	1229	885	3320.9	5954.5	2211.976982	107.5644	73.18	1081.32	2834.55	516.877277	69.56	123.1021805
2025/3/7	1582	1400	879	3372.55	5770.2	2205.892595	103.8945	70.36	1104.22	2931.15	514.415794	67.21	179.5272675
2025/3/14	1342	1669	941	3419.56	5638.94	2182.383731	103.7363	70.58	1153.28	2978.05	512.882023	69.56	224.3997498
2025/3/21	1306	1643	990	3364.83	5667.56	2189.259354	104.154	72.16	1152.98	3013.7	517.385593	70.01	158.5502472
2025/3/28	1318	1602	1105	3351.31	5580.94	2155.185335	104.0336	73.63	1164.62	3071.6	507.099322	67.45	151.0617218
2025/4/4	1336	1489	1112	3342.01	5074.08	1980.390128	102.9189	65.58	1109.27	3054.5	503.869405	62.8	172.0093842
2025/4/11	1356	1274	1132	3238.23	5363.36	1947.884784	99.769	64.76	1066.09	3230.5	521.147699	63.79	157.1656189
2025/4/18	1316	1261	1152	3276.73	5282.7	2018.80769	99.2286	67.96	1057.24	3305.65	519.512724	64.83	212.344101
2025/4/25	1260	1373	1142	3295.06	5525.21	2077.734027	99.5836	66.87	1082.64	3277.3	526.246872	65.4	216.1752319
